# Supplementary material for: Novel chemotherapeutic agent FX-9 activates NF-κB signaling and induces G1 phase arrest by activating CDKN1A in a human prostate cancer cell line
Source: BMC Cancer. 2021 Oct 8;21:1088. doi: 10.1186/s12885-021-08836-y (PMC8501574; doi:10.1186/s12885-021-08836-y)
Supplement: Supplementary file 1 — Additional file 1. [file 12885_2021_8836_MOESM1_ESM.xlsx]

## Sheet: DEGs 6-hour FX-9 exposure
Differentially expressed Genes in PC-3 after 12-hour exposure to FX-9
array_type=Clariom_S_Human
annotation=Clariom_S_Human.r1.na36.hg38.a1.transcript.csv
comparison=PC3 12h vs PC3 Ko
ID	PC3 12h Avg (log2)	PC3 Ko Avg (log2)	PC3 12h Standard Deviation	PC3 Ko Standard Deviation	PC3 12h Expressed	PC3 Ko Expressed	Fold Change	P-val	FDR P-val	Overall F-Test	Overall FDR F-Test	Expressed in Both Conditions	Public Gene IDs	Gene Symbol	Description	Chromosome	Strand	Group	Start	Stop
TC0600009534.hg.1	5	7.36	0.8	0.29	T	T	-5.14	0.0002	0.0241	0.0006	0.0375	T	NM_001130172; NM_001130173; NM_001161656; NM_001161657; NM_001161658; NM_001161659; NM_001161660; NM_005375; ENST00000316528; ENST00000339290; ENST00000341911; ENST00000367812; ENST00000367814; ENST00000420123; ENST00000430686; ENST00000438901; ENST00000442647; ENST00000463282; ENST00000524588; ENST00000525002; ENST00000525369; ENST00000525477; ENST00000525514; ENST00000525940; ENST00000526187; E…	MYB	v-myb avian myeloblastosis viral oncogene homolog	chr6	+	Multiple_Complex	135181315	135219173
TC0600008670.hg.1	6.43	8.46	0.06	0.18	T	T	-4.09	1.64e-07	0.0007	2.6e-07	0.0004	T	NM_001170423; NM_153362; ENST00000369700; BC037170; OTTHUMT00000041352	PRSS35	protease, serine 35	chr6	+	Coding	83512475	83525704
TC1100007727.hg.1	7.92	9.73	0.08	0.11	T	T	-3.51	3.31e-08	0.0004	1.29e-07	0.0003	T	NM_001142703; NM_001142704; NM_198947; ENST00000343597; ENST00000411426; ENST00000528234; ENST00000529618; ENST00000534403; ENST00000620384; BC130513; BC130539; OTTHUMT00000393971; OTTHUMT00000393972; OTTHUMT00000393973; OTTHUMT00000393974	FAM111B	family with sequence similarity 111, member B	chr11	+	Multiple_Complex	59107185	59127416
TC0100016206.hg.1	4.39	6.18	0.51	0.2	T	T	-3.45	0.0001	0.0188	0.0003	0.0275	T	NM_053282; ENST00000367929; ENST00000493550; BC022407; BC066595; OTTHUMT00000076794; OTTHUMT00000076795	SH2D1B	SH2 domain containing 1B	chr1	-	Multiple_Complex	162395266	162412138
TC0100011665.hg.1	6.62	8.33	0.27	0.07	T	T	-3.28	1.86e-06	0.0027	3.39e-06	0.0023	T	NM_022746; ENST00000366910; ENST00000407981; ENST00000443880; ENST00000463976; ENST00000472269; ENST00000492847; ENST00000496110; BC010619; OTTHUMT00000090904; OTTHUMT00000090905; OTTHUMT00000090906; OTTHUMT00000090907; OTTHUMT00000090908; OTTHUMT00000090909; OTTHUMT00000090910	MARC1	mitochondrial amidoxime reducing component 1	chr1	+	Multiple_Complex	220786697	220819657
TC1200008792.hg.1	7.9	9.58	0.39	0.05	T	T	-3.2	2.18e-05	0.0075	8.07e-05	0.0124	T	NM_003362; NM_080911; ENST00000242576; ENST00000336865; ENST00000446767; ENST00000539287; ENST00000540158; BC015205; BC050634; OTTHUMT00000403067; OTTHUMT00000403068; OTTHUMT00000403069; OTTHUMT00000403070; OTTHUMT00000403071	UNG	uracil DNA glycosylase	chr12	+	Multiple_Complex	109097574	109110993
TC0X00008228.hg.1	8.45	10.1	0.04	0.17	T	T	-3.14	2.14e-07	0.0007	7.08e-07	0.0009	T	NM_144658; ENST00000276202; ENST00000276204; ENST00000632573; ENST00000633080; OTTHUMT00000058006; OTTHUMT00000356002; OTTHUMT00000487908; OTTHUMT00000487909	DOCK11	dedicator of cytokinesis 11	chrX	+	Multiple_Complex	118495898	118686163
TC0400012305.hg.1	6.01	7.66	0.4	0.36	T	T	-3.13	0.0014	0.0593	0.004	0.0979	T	NM_000909; ENST00000296533; ENST00000504391; ENST00000504790; ENST00000509586; ENST00000511901; ENST00000512819; ENST00000515701; BC036657; BC071720	NPY1R	neuropeptide Y receptor Y1	chr4	-	Coding	163323961	163344832
TC1200007594.hg.1	5.2	6.8	0.82	0.14	T	T	-3.02	0.0117	0.1631	0.0351	0.2752	T	NM_001095; NM_001256830; NM_020039; NR_046389; ENST00000228468; ENST00000447966; ENST00000453327; ENST00000548350; ENST00000549792; ENST00000550558; ENST00000551199; ENST00000552438; ENST00000552633; BC133707; OTTHUMT00000406003; OTTHUMT00000406004; OTTHUMT00000406005; OTTHUMT00000406006; OTTHUMT00000406007; OTTHUMT00000406008; OTTHUMT00000407189; OTTHUMT00000407190; OTTHUMT00000407191	ASIC1	acid sensing ion channel 1	chr12	+	Multiple_Complex	50057548	50083622
TC0600011228.hg.1	6.33	7.84	0.2	0.18	T	T	-2.84	1.1e-05	0.0052	4.06e-05	0.0082	T	NM_003510; ENST00000618958; BC034487; BC104198; BC104199; OTTHUMT00000043814	HIST1H2AK	histone cluster 1, H2ak	chr6	-	Coding	27835508	27838375
TC0900011394.hg.1	6.55	8.01	0.32	0.23	T	T	-2.75	5.56e-05	0.0121	0.0002	0.0215	T	NM_001735; ENST00000223642; ENST00000460578; ENST00000466280; ENST00000480188; ENST00000489802; BC113738; BC113740; OTTHUMT00000053844; OTTHUMT00000053845; OTTHUMT00000053846; OTTHUMT00000053847; OTTHUMT00000053848	C5	complement component 5	chr9	-	Multiple_Complex	120952335	121050276
TC0800011148.hg.1	7.92	9.38	0.33	0.28	T	T	-2.74	1.69e-05	0.0068	1.84e-05	0.0056	T	NM_057749; ENST00000308108; ENST00000396133; ENST00000517487; ENST00000519889; ENST00000520509; ENST00000521809; ENST00000523476; ENST00000524224; ENST00000611101; BC007015; BC020729; OTTHUMT00000379808; OTTHUMT00000379810; OTTHUMT00000379812; OTTHUMT00000379813; OTTHUMT00000379814; OTTHUMT00000379815; OTTHUMT00000379816	CCNE2	cyclin E2	chr8	-	Multiple_Complex	94879770	94896678
TC0200009994.hg.1	4.75	6.18	0.41	0.75	T	T	-2.69	0.0027	0.0813	0.0054	0.1133	T	NM_031942; NM_145810; ENST00000306721; ENST00000347703; ENST00000410019; ENST00000410101; ENST00000435616; ENST00000467411; ENST00000468359; ENST00000496441; BC027966; OTTHUMT00000255399; OTTHUMT00000255400; OTTHUMT00000333929; OTTHUMT00000333930; OTTHUMT00000333931; OTTHUMT00000333932; OTTHUMT00000333933; OTTHUMT00000333934	CDCA7	cell division cycle associated 7	chr2	+	Multiple_Complex	173354820	173368997
TC1000008396.hg.1	7.69	9.12	0.16	0.16	T	T	-2.69	6.83e-06	0.0046	2.21e-05	0.0061	T	NM_001547; ENST00000371826; ENST00000611722; BC032839; OTTHUMT00000049293	IFIT2	interferon-induced protein with tetratricopeptide repeats 2	chr10	+	Coding	89301949	89309276
TC0600011130.hg.1	10.05	11.42	0.39	0.32	T	T	-2.59	0.0004	0.0321	0.0013	0.0566	T	hsa_circ_0003009	HIST1H4C	Jeck2013 ANTISENSE, CDS, coding, INTERNAL, OVCODE, OVEXON, UTR3 best transcript NM_003542	chr6	-	NonCoding	26104163	26104279
TC0300013838.hg.1	6.67	8.03	0.59	0.43	T	T	-2.56	0.0016	0.0637	0.0052	0.1112	T	NM_015407; ENST00000273596; ENST00000458031; ENST00000474575; ENST00000491470; ENST00000494478; ENST00000497864; BC002571; OTTHUMT00000349689; OTTHUMT00000349690; OTTHUMT00000349693; OTTHUMT00000349694; OTTHUMT00000349696	ABHD14A	abhydrolase domain containing 14A	chr3	+	Multiple_Complex	51971426	51981200
TC2000007441.hg.1	5.86	7.22	0.6	0.3	T	T	-2.56	0.0057	0.1161	0.0045	0.1039	T	NM_001098796; NM_001098797; NM_001098798; NM_032883; ENST00000341197; ENST00000358131; ENST00000372999; ENST00000413823; ENST00000423191; ENST00000435864	TOX2	TOX high mobility group box family member 2	chr20	+	Multiple_Complex	43914852	44069616
TC1900006528.hg.1	6.38	7.72	0.56	0.39	T	T	-2.52	0.0082	0.1373	0.0256	0.2393	T	NM_024407; ENST00000233627; ENST00000313408; ENST00000414651; ENST00000436115; ENST00000534853; ENST00000535382; ENST00000538523; ENST00000538662; ENST00000538929; ENST00000539480; ENST00000539882; ENST00000540530; ENST00000543289; ENST00000545446; ENST00000546172; ENST00000546283; ENST00000591358; ENST00000618074; ENST00000620479; ENST00000622587; BC005954; BC111517; OTTHUMT00000397983; OTTHUMT0…	NDUFS7	NADH dehydrogenase (ubiquinone) Fe-S protein 7, 20kDa (NADH-coenzyme Q reductase)	chr19	+	Multiple_Complex	1383527	1395589
TC0600007377.hg.1	13.46	14.78	0.07	0.13	T	T	-2.5	2.15e-05	0.0075	5.89e-05	0.0104	T	NM_003521; ENST00000621112; BC066244; BC067486; BC067487; BC067488; BC067489; OTTHUMT00000040157	HIST1H2BM	histone cluster 1, H2bm	chr6	+	Coding	27815044	27815489
TC2000009198.hg.1	3.92	5.23	0.34	0.19	T	T	-2.48	0.0004	0.0322	0.0015	0.0604	T	NM_000022; ENST00000372874; ENST00000464097; ENST00000492931; ENST00000535573; ENST00000536076; ENST00000536532; ENST00000537820; ENST00000539235; ENST00000545776; BC007678; BC040226; OTTHUMT00000080509; OTTHUMT00000127830; OTTHUMT00000127831; OTTHUMT00000402952; OTTHUMT00000402953; OTTHUMT00000402954; OTTHUMT00000402955; OTTHUMT00000402956; OTTHUMT00000402957	ADA	adenosine deaminase	chr20	-	Multiple_Complex	44619522	44652233
TC1400009151.hg.1	4.73	6	0.35	0.24	T	T	-2.41	0.0038	0.0954	0.0027	0.0797	T	NM_015163; NM_052978; ENST00000298355; ENST00000338969; ENST00000360392; ENST00000555170; ENST00000555933; ENST00000557456; BC013414; BC063872; OTTHUMT00000276874; OTTHUMT00000276875; OTTHUMT00000411201; OTTHUMT00000411202; OTTHUMT00000411203; OTTHUMT00000411204	TRIM9	tripartite motif containing 9	chr14	-	Multiple_Complex	50975262	51096061
TC0400010733.hg.1	6.89	8.16	0.28	0.49	T	T	-2.41	0.0017	0.0646	0.0007	0.0403	T	NM_002253; ENST00000263923; ENST00000509309; ENST00000512566; BC131822; OTTHUMT00000250645; OTTHUMT00000361580; OTTHUMT00000361581	KDR	kinase insert domain receptor	chr4	-	Multiple_Complex	55078259	55125595
TC0100016476.hg.1	8.09	9.35	0.11	0.16	T	T	-2.4	1.16e-05	0.0054	1.46e-05	0.0048	T	NM_001162893; NM_001162894; NM_001162895; NM_014656; ENST00000423313; ENST00000444639; ENST00000545251; ENST00000563563; ENST00000567124; ENST00000619513; OTTHUMT00000084419; OTTHUMT00000084420; OTTHUMT00000431188; OTTHUMT00000431189; OTTHUMT00000431199	KIAA0040	KIAA0040	chr1	-	Multiple_Complex	175156987	175193093
TC2000008894.hg.1	7.91	9.16	0.47	0.11	T	T	-2.38	0.0021	0.0723	0.0029	0.0828	T	NM_005225; ENST00000343380; BC050369; BC058902; OTTHUMT00000078731	E2F1	E2F transcription factor 1	chr20	-	Multiple_Complex	33675486	33686404
TC0800010894.hg.1	12.82	14.06	0.1	0.03	T	T	-2.36	1.24e-06	0.0021	2.38e-07	0.0004	T	NM_001040708; NM_001282851; NM_012258; ENST00000337919; ENST00000354724; ENST00000435063; ENST00000518733; ENST00000519075; ENST00000521111; ENST00000523531; ENST00000523976; BC001873; OTTHUMT00000379516; OTTHUMT00000379519; OTTHUMT00000379520; OTTHUMT00000379521; OTTHUMT00000379522; OTTHUMT00000379523; OTTHUMT00000379524; OTTHUMT00000380558; uc003ybm.3	HEY1	hes-related family bHLH transcription factor with YRPW motif 1	chr8	-	Multiple_Complex	79764010	79767863
TC0200010330.hg.1	4.07	5.3	0.3	0.12	T	T	-2.35	0.0002	0.0212	0.0003	0.0274	T	SLC39A10.gAug10-unspliced	SLC39A10	Transcript Identified by AceView, Entrez Gene ID(s) 57181	chr2	+	Unassigned	195724774	195725778
TC1700008757.hg.1	5.8	7.03	0.28	0.33	T	T	-2.33	0.0002	0.0209	0.0003	0.0272	T	NM_002758; ENST00000359094; ENST00000586641; ENST00000588110; ENST00000589295; ENST00000589647; ENST00000590474; ENST00000591445; ENST00000592348; ENST00000613873; BC012009; OTTHUMT00000450689; OTTHUMT00000450690; OTTHUMT00000450691; OTTHUMT00000450692; OTTHUMT00000450693; OTTHUMT00000450694; OTTHUMT00000450695; OTTHUMT00000450696	MAP2K6	mitogen-activated protein kinase kinase 6	chr17	+	Multiple_Complex	69414697	69543331
TC1100010851.hg.1	3.12	4.34	0.19	0.23	F	F	-2.33	0.0002	0.0222	0.0004	0.0302	F	NM_001005199; ENST00000313022; ENST00000610894; BC136909; BC136910; OTTHUMT00000370019	OR8H1	olfactory receptor, family 8, subfamily H, member 1	chr11	-	Coding	56290053	56291090
TC0200014404.hg.1	8.31	9.52	0.15	0.06	T	T	-2.32	1.26e-06	0.0021	4.86e-06	0.0027	T	NM_005915; ENST00000264156; ENST00000483902; ENST00000492091; BC032374; OTTHUMT00000254658; OTTHUMT00000331713; OTTHUMT00000331714	MCM6	minichromosome maintenance complex component 6	chr2	-	Multiple_Complex	135839626	135876477
TC1100012131.hg.1	9.92	11.12	0.1	0.14	T	T	-2.31	2.53e-06	0.0027	7.24e-06	0.0033	T	NM_001145938; NM_002421; ENST00000315274; BC013875; OTTHUMT00000109632	MMP1	matrix metallopeptidase 1	chr11	-	Multiple_Complex	102789910	102798235
TC2000007466.hg.1	7.53	8.7	0.2	0.47	T	T	-2.25	0.0006	0.0397	0.0021	0.0724	T	NM_022358; ENST00000372861; BC093874; BC143282; OTTHUMT00000079378	KCNK15	potassium channel, two pore domain subfamily K, member 15	chr20	+	Multiple_Complex	44745780	44755077
TC0200012071.hg.1	3.66	4.84	0.31	0.27	T	T	-2.25	0.0013	0.0575	0.0042	0.0999	T	NM_003353; ENST00000296099; BC104470; BC104471; OTTHUMT00000214184	UCN	urocortin	chr2	-	Coding	27307397	27308445
TC0100013287.hg.1	5.32	6.47	0.29	0.41	T	T	-2.23	0.0003	0.0259	0.0009	0.0454	T	NM_004091; ENST00000361729; ENST00000487237; BC053676; OTTHUMT00000008885; OTTHUMT00000008886	E2F2	E2F transcription factor 2	chr1	-	Multiple_Complex	23506428	23531220
TC1800007960.hg.1	6.43	7.58	0.41	0.22	T	T	-2.23	0.0012	0.0551	0.0036	0.0924	T	NM_001143823; NM_001243702; NM_001243704; NM_003409; ENST00000357006; ENST00000400143; ENST00000578327; ENST00000582135; ENST00000582388; ENST00000585253; ENST00000614697; ENST00000615385; BC110519; OTTHUMT00000254425; OTTHUMT00000443378; OTTHUMT00000443379; OTTHUMT00000443380; OTTHUMT00000443381; OTTHUMT00000443382	ZBTB14	zinc finger and BTB domain containing 14	chr18	-	Multiple_Complex	5289019	5297053
TC1700011004.hg.1	12.38	13.51	0.08	0.03	T	T	-2.18	2.57e-06	0.0027	2.6e-07	0.0004	T	NM_006361; ENST00000290295; BC007092; BC070233; OTTHUMT00000358087	HOXB13	homeobox B13	chr17	-	Coding	48724763	48729178
TC1600007147.hg.1	5.53	6.64	0.46	0.19	T	T	-2.16	0.0003	0.0286	0.0009	0.0469	T	NM_001301769; NM_001301771; NM_001301773; NM_001301774; NM_001301775; NM_020422; NR_125971; ENST00000233047; ENST00000261388; ENST00000451578; ENST00000572258; ENST00000572599; ENST00000573487; ENST00000573688; ENST00000574092; ENST00000577162; BC015812; OTTHUMT00000254421; OTTHUMT00000436522; OTTHUMT00000436523; OTTHUMT00000436524; OTTHUMT00000436525; OTTHUMT00000436526; OTTHUMT00000436527; OTTH…	TMEM159	transmembrane protein 159	chr16	+	Multiple_Complex	21158377	21180616
TC1600008845.hg.1	7.4	8.5	0.22	0.18	T	T	-2.15	2.95e-05	0.0088	9.2e-05	0.0135	T	NM_030928; ENST00000301019; ENST00000562747; ENST00000569140; BC000137; BC009410; OTTHUMT00000423215; OTTHUMT00000423216; OTTHUMT00000423217	CDT1	chromatin licensing and DNA replication factor 1	chr16	+	Multiple_Complex	88803213	88809258
TC0900012054.hg.1	4.39	5.48	0.47	0.34	T	T	-2.14	0.0009	0.0501	0.0011	0.0526	T	NM_001004354; ENST00000356628; BC053618; OTTHUMT00000343196	NRARP	NOTCH-regulated ankyrin repeat protein	chr9	-	Coding	137299631	137302251
TC0200012374.hg.1	3.94	5.03	0.52	0.21	T	T	-2.13	0.0073	0.1297	0.0204	0.2168	T	NM_133329; NM_172344; ENST00000306078; ENST00000394973; BC071558; OTTHUMT00000250464; OTTHUMT00000250465; uc002rsn.3	KCNG3	potassium channel, voltage gated modifier subfamily G, member 3	chr2	-	Coding	42442017	42494097
TC1700007790.hg.1	9.57	10.66	0.17	0.17	T	T	-2.13	6.04e-06	0.0046	2.29e-05	0.0061	T	NM_001254; ENST00000209728; ENST00000473555; ENST00000577249; ENST00000580824; ENST00000582402; BC025232; OTTHUMT00000257129; OTTHUMT00000257130; OTTHUMT00000447439; OTTHUMT00000447440; OTTHUMT00000447441	CDC6	cell division cycle 6	chr17	+	Multiple_Complex	40287633	40304657
TC1700012337.hg.1	7.41	8.5	0.29	0.37	T	T	-2.13	0.001	0.0533	0.0034	0.0897	T	NM_001204519; NM_001204520; NM_002561; NM_175080; ENST00000225328; ENST00000345901; ENST00000547178; ENST00000547933; ENST00000549063; ENST00000550772; ENST00000551178; ENST00000552050; ENST00000552276; ENST00000552456; ENST00000552723; BC039015; OTTHUMT00000207388; OTTHUMT00000405136; OTTHUMT00000405137; OTTHUMT00000405138; OTTHUMT00000405139; OTTHUMT00000405140; OTTHUMT00000405141; OTTHUMT00000…	P2RX5	purinergic receptor P2X, ligand gated ion channel, 5	chr17	-	Multiple_Complex	3672199	3696404
TC1200009177.hg.1	5.77	6.85	0.27	0.12	T	T	-2.13	0.0001	0.0189	0.0002	0.0191	T	NM_001080825; ENST00000342607; ENST00000411958; ENST00000416147; ENST00000449592; ENST00000538055; ENST00000540377; ENST00000541467; BC127768; BC127769; OTTHUMT00000402157; OTTHUMT00000402158; OTTHUMT00000402159; OTTHUMT00000402160; OTTHUMT00000402161; OTTHUMT00000402162; OTTHUMT00000402163	TMEM120B	transmembrane protein 120B	chr12	+	Multiple_Complex	121712752	121783001
TC1000008095.hg.1	5.78	6.87	0.17	0.35	T	T	-2.12	0.0005	0.0351	0.0016	0.0623	T	NR_024421; NR_024422; NR_110299; NR_110300; NR_110301; NR_110302; ENST00000425916; ENST00000466942; ENST00000484411; ENST00000486015; ENST00000491557; ENST00000527641	ZNF503-AS2	ZNF503 antisense RNA 2	chr10	+	NonCoding	75401001	75408982
TC0100011871.hg.1	6.86	7.95	0.01	0.36	T	T	-2.12	0.0059	0.1182	0.0166	0.1981	T	NM_175055; ENST00000620438; BC100855; BC100856; BC100857; BC100858; BC137467; BC137468; OTTHUMT00000096597	HIST3H2BB	histone cluster 3, H2bb	chr1	+	Coding	228458107	228460470
TC0200016445.hg.1	8.76	9.84	0.27	0.1	T	T	-2.12	0.0002	0.0241	0.0007	0.0406	T	NM_000179; NM_001281492; NM_001281493; NM_001281494; ENST00000234420; ENST00000411819; ENST00000420813; ENST00000445503; ENST00000455383; ENST00000456246; ENST00000493177; ENST00000538136; ENST00000540021; ENST00000614496; ENST00000616033; ENST00000622629; BC004246; OTTHUMT00000251180; OTTHUMT00000323413; OTTHUMT00000323414; OTTHUMT00000323717; OTTHUMT00000323718; OTTHUMT00000323719; OTTHUMT00000…	MSH6	mutS homolog 6	chr2	+	Multiple_Complex	47783082	47810101
TC0600011125.hg.1	8.95	10.03	0.17	0.03	T	T	-2.11	1.02e-05	0.0052	2.84e-05	0.0068	T	NM_003513; ENST00000615868; BC125140; OTTHUMT00000040082	HIST1H2AB	histone cluster 1, H2ab	chr6	-	Coding	26033092	26033568
TC0100008816.hg.1	6.76	7.84	0.26	0.05	T	T	-2.11	8.13e-05	0.0145	0.0002	0.0218	T	NM_006417; ENST00000370747; ENST00000438486; ENST00000446486; ENST00000467790; ENST00000470323; ENST00000472152; ENST00000476911; ENST00000485662; ENST00000495254; BC022870; OTTHUMT00000026825; OTTHUMT00000026826; OTTHUMT00000026827; OTTHUMT00000026828; OTTHUMT00000026829; OTTHUMT00000026830; OTTHUMT00000026831; OTTHUMT00000026832; OTTHUMT00000026833	IFI44	interferon-induced protein 44	chr1	+	Multiple_Complex	78649792	78664078
TC0600012038.hg.1	10.2	11.27	0.07	0.08	T	T	-2.1	2.42e-06	0.0027	7.98e-06	0.0034	T	NM_001270472; NM_002388; ENST00000229854; ENST00000419835; ENST00000421471; ENST00000476448; ENST00000596288; ENST00000596983; ENST00000616552; BC001626; BC003509; OTTHUMT00000040897; OTTHUMT00000040899; OTTHUMT00000040900; OTTHUMT00000464551; OTTHUMT00000470784	MCM3	minichromosome maintenance complex component 3	chr6	-	Multiple_Complex	52264009	52284881
TC0800010825.hg.1	6.91	7.98	0.12	0.2	T	T	-2.09	6.21e-05	0.013	0.0001	0.0168	T	NM_020647; ENST00000342232; ENST00000518195; ENST00000519947; BC140875; BC140876; OTTHUMT00000379102; OTTHUMT00000379104; OTTHUMT00000379105	JPH1	junctophilin 1	chr8	-	Multiple_Complex	74234700	74321361
TC1600011322.hg.1	7.17	8.21	0.36	0.19	T	T	-2.06	0.0007	0.043	0.0024	0.077	T	NM_138418; BC001912; BC111391; OTTHUMT00000109345; OTTHUMT00000109346; OTTHUMT00000109347; OTTHUMT00000440559; OTTHUMT00000473577; OTTHUMT00000473578; OTTHUMT00000473579	FAM195A	family with sequence similarity 195, member A	chr16	+	Multiple_Complex	641813	648474
TC0300008183.hg.1	5.98	7.02	0.08	0.5	T	T	-2.06	0.0012	0.0551	0.0034	0.0909	T	CEP97.fAug10-unspliced	CEP97	Transcript Identified by AceView, Entrez Gene ID(s) 79598	chr3	+	Unassigned	101724960	101725533
TC0600011224.hg.1	7.77	8.81	0.48	0.04	T	T	-2.06	0.0014	0.0584	0.0044	0.1034	T	NM_003519; ENST00000377401; OTTHUMT00000040153	HIST1H2BL	histone cluster 1, H2bl	chr6	-	Coding	27807444	27807931
TC0400007285.hg.1	5.31	6.35	0.43	0.13	T	T	-2.06	0.0014	0.0595	0.0048	0.108	T	NM_001278590; NM_001278591; NM_001278592; NM_006859; NM_194451; ENST00000261434; ENST00000340169; ENST00000381846; ENST00000424936; ENST00000509519; ENST00000513731; ENST00000515061; BC023635; OTTHUMT00000216815; OTTHUMT00000216816; OTTHUMT00000361034; OTTHUMT00000361035; OTTHUMT00000361037; OTTHUMT00000361038; OTTHUMT00000361039	LIAS	lipoic acid synthetase	chr4	+	Multiple_Complex	39459000	39477653
TC1000008400.hg.1	8.29	9.32	0.39	0.27	T	T	-2.05	0.0007	0.0429	0.0019	0.0668	T	NM_001270927; NM_001270928; NM_001270929; NM_001270930; NM_001548; ENST00000371804; ENST00000546318; BC007091; OTTHUMT00000049302	IFIT1	interferon-induced protein with tetratricopeptide repeats 1	chr10	+	Coding	89392546	89406487
TC1700012087.hg.1	6.52	7.56	0.39	0.32	T	T	-2.05	0.0018	0.0674	0.0045	0.1039	T	NM_001271006; NM_001271007; NM_144998; ENST00000306704; ENST00000392359; ENST00000577379; ENST00000579520; ENST00000580090; ENST00000580435; ENST00000583767; ENST00000584347; ENST00000584514; ENST00000584600; ENST00000585091; BC009571; OTTHUMT00000255173; OTTHUMT00000255174; OTTHUMT00000441992; OTTHUMT00000441993; OTTHUMT00000441994; OTTHUMT00000441995; OTTHUMT00000441996; OTTHUMT00000441997; OTT…	STRA13	stimulated by retinoic acid 13	chr17	-	Multiple_Complex	82018702	82024107
TC0600007266.hg.1	8.28	9.32	0.35	0.22	T	T	-2.05	0.002	0.0709	0.0064	0.1229	T	hsa_circ_0001584	HIST1H1C	Memczak2013 ANTISENSE, CDS, coding, INTERNAL best transcript NM_005319	chr6	+	NonCoding	26056047	26056184
TC0300006956.hg.1	9.74	10.77	0.21	0.47	T	T	-2.04	0.0047	0.1064	0.0091	0.148	T	NM_015141; ENST00000282541; ENST00000425459; ENST00000428684; ENST00000429432; ENST00000431009; ENST00000474846; ENST00000496151; BC028726; OTTHUMT00000341975; OTTHUMT00000341976; OTTHUMT00000342012; OTTHUMT00000342013; OTTHUMT00000342014; OTTHUMT00000342015; OTTHUMT00000342016	GPD1L	glycerol-3-phosphate dehydrogenase 1-like	chr3	+	Multiple_Complex	32105689	32168715
TC0200010328.hg.1	12.09	13.11	0.11	0.13	T	T	-2.03	7.58e-06	0.0046	4.44e-06	0.0027	T	NM_001127257; NM_020342; ENST00000359634; ENST00000409086; ENST00000412905; ENST00000418005; ENST00000430412; ENST00000444421; ENST00000458054; ENST00000464301; ENST00000465851; BC101516; BC112223; OTTHUMT00000334995; OTTHUMT00000335185; OTTHUMT00000335186; OTTHUMT00000335187; OTTHUMT00000335189; OTTHUMT00000335190; OTTHUMT00000335191; OTTHUMT00000335192; OTTHUMT00000335193; uc002uth.4	SLC39A10	solute carrier family 39 (zinc transporter), member 10	chr2	+	Multiple_Complex	195575977	195737702
TC0200008085.hg.1	4.28	5.3	0.77	0.35	T	T	-2.02	0.0171	0.1957	0.0475	0.308	T	hsa_circ_0001033	TTC31	Memczak2013 ALT_ACCEPTOR, ALT_DONOR, coding, INTERNAL, intronic best transcript NM_022492	chr2	+	NonCoding	74489640	74489743
TC0200007506.hg.1	7.46	8.47	0.32	0.24	T	T	-2.02	0.0005	0.0339	0.0016	0.0632	T	NM_002354; ENST00000263735; ENST00000405271; ENST00000419334; ENST00000456133; ENST00000474691; ENST00000490733; BC014785; OTTHUMT00000250792; OTTHUMT00000323354; OTTHUMT00000323638; OTTHUMT00000323639; OTTHUMT00000323640; OTTHUMT00000323641	EPCAM	epithelial cell adhesion molecule	chr2	+	Multiple_Complex	47345158	47387601
TC0200007115.hg.1	6.12	7.13	0.3	0.14	T	T	-2.02	0.0002	0.0217	0.0002	0.0186	T	NM_001287527; NM_001287528; NM_024692; NR_109844; ENST00000320081; ENST00000401605; ENST00000401617; ENST00000404424; ENST00000415891; ENST00000438819; ENST00000449202; ENST00000456385; ENST00000471165; ENST00000481628; ENST00000491701; ENST00000493551; BC126167; BC136331; OTTHUMT00000215123; OTTHUMT00000324913; OTTHUMT00000324914; OTTHUMT00000324915; OTTHUMT00000324916; OTTHUMT00000324917; OTTHU…	CLIP4	CAP-GLY domain containing linker protein family, member 4	chr2	+	Multiple_Complex	29097676	29189643
TC0300006477.hg.1	5.91	6.92	0.44	0.23	T	T	-2.01	0.0074	0.1297	0.0102	0.1567	T	NM_001099952; NM_001168272; NM_002222; ENST00000302640; ENST00000354582; ENST00000357086; ENST00000443694; ENST00000456211; ENST00000463980; ENST00000467056; ENST00000467545; ENST00000472205; ENST00000477577; ENST00000478515; ENST00000479831; ENST00000481415; ENST00000487016; ENST00000490572; ENST00000491868; ENST00000493491; ENST00000494681; ENST00000544951; OTTHUMT00000337979; OTTHUMT0000033798…	ITPR1	inositol 1,4,5-trisphosphate receptor, type 1	chr3	+	Multiple_Complex	4493348	4847840
TC0100006725.hg.1	9.21	10.22	0.21	0.09	T	T	-2.01	3.58e-05	0.0098	0.0001	0.0168	T	NM_001289861; NM_001289862; NM_001289863; NM_001289864; NM_016831; ENST00000361923; ENST00000377532; ENST00000377541; ENST00000463106; ENST00000473653; ENST00000494684; ENST00000602883; ENST00000613533; ENST00000614998; BC146781; OTTHUMT00000003606; OTTHUMT00000003607; OTTHUMT00000003608; OTTHUMT00000003609; OTTHUMT00000097956; OTTHUMT00000097957; OTTHUMT00000467520; uc001aon.3	PER3	period circadian clock 3	chr1	+	Multiple_Complex	7784320	7845180
TC0X00007053.hg.1	6.97	7.98	0.39	0.23	T	T	-2.01	0.0051	0.1105	0.0138	0.1818	T	NM_000240; NM_001270458; ENST00000338702; ENST00000490604; ENST00000497485; ENST00000542639; BC008064; BC044787; OTTHUMT00000056300; OTTHUMT00000056301; OTTHUMT00000056302	MAOA	monoamine oxidase A	chrX	+	Multiple_Complex	43654907	43746824
TC1900011031.hg.1	5.45	6.45	0.23	0.37	T	T	-2.01	0.029	0.2464	0.0487	0.3111	T	NM_001291296; NM_007059; NR_111923; ENST00000338134; ENST00000594139; ENST00000594208; ENST00000595484; ENST00000595554; ENST00000598699; ENST00000600271; ENST00000600551; ENST00000602193; BC009249; OTTHUMT00000466672; OTTHUMT00000466866; OTTHUMT00000466867; OTTHUMT00000466868; OTTHUMT00000466869; OTTHUMT00000467005; OTTHUMT00000467006; OTTHUMT00000467007; OTTHUMT00000467008	KPTN	kaptin (actin binding protein)	chr19	-	Multiple_Complex	47475141	47484268
TC0100012002.hg.1	6.38	7.39	0.39	0.18	T	T	-2.01	0.0028	0.0837	0.0017	0.0652	T	NM_032435; ENST00000366622; ENST00000366623; ENST00000366624; BC136648; BC136649; CCDS1598.1; hsa_circ_0016997; uc001hvs.1; uc001hvt.4; uc001hvu.5	KIAA1804; MLK4	mixed lineage kinase 4; Mitogen-activated protein kinase kinase kinase MLK4 [Source:UniProtKB/Swiss-Prot;Acc:Q5TCX8]; Salzman2013 ANNOTATED, CDS, coding, INTERNAL, OVCODE, OVEXON best transcript NM_032435	chr1	+	Multiple_Complex	233327768	233385148
TC1700007642.hg.1	4.27	5.28	0.36	0.42	T	T	-2.01	0.0116	0.1623	0.0337	0.2698	T	ENST00000612760; ENST00000614766; BC072411; OTTHUMT00000477267; OTTHUMT00000477268	MRM1	mitochondrial rRNA methyltransferase 1	chr17	+	Multiple_Complex	36601572	36608971
TC1700008511.hg.1	10.77	9.77	0.07	0.27	T	T	2	5.41e-05	0.0118	3.16e-05	0.0073	T	NM_005994; ENST00000240328; ENST00000419047; ENST00000477081; ENST00000586986; BC052566; OTTHUMT00000346977; OTTHUMT00000347754; OTTHUMT00000347755; OTTHUMT00000449645	TBX2	T-box 2	chr17	+	Multiple_Complex	61399896	61409466
TC1100007808.hg.1	5.62	4.62	0.54	0.21	T	T	2	0.0173	0.1966	0.0332	0.2681	T	hsa_circ_0000312	SDHAF2	Memczak2013 ALT_ACCEPTOR, ALT_DONOR, coding, INTERNAL, intronic best transcript NM_017841	chr11	+	NonCoding	61445100	61445255
TC1500008046.hg.1	7.46	6.46	0.23	0.08	T	T	2	0.01	0.1507	0.0305	0.2596	T	NM_001293298; NM_001293304; NM_018689; ENST00000220244; ENST00000356249; ENST00000394685; ENST00000495041; ENST00000559966; ENST00000560027; ENST00000611615; BC020256; OTTHUMT00000291389; OTTHUMT00000313748; OTTHUMT00000313749; OTTHUMT00000313750; OTTHUMT00000417671; OTTHUMT00000417672	CEMIP	cell migration inducing protein, hyaluronan binding	chr15	+	Multiple_Complex	80779343	80951776
TC1000008054.hg.1	14.46	13.46	0.16	0.05	T	T	2	2.47e-05	0.0078	4.27e-05	0.0085	T	NM_001145031; NM_002658; ENST00000372764; ENST00000446342; ENST00000481390; ENST00000494287; ENST00000496926; BC013575; OTTHUMT00000048727; OTTHUMT00000048730; OTTHUMT00000048731; OTTHUMT00000048733	PLAU	plasminogen activator, urokinase	chr10	+	Multiple_Complex	73909177	73917500
TC0700008264.hg.1	5.63	4.62	0.52	0.5	T	T	2.01	0.0147	0.1835	0.0143	0.1841	T	DBF4.lAug10-unspliced	DBF4	Transcript Identified by AceView, Entrez Gene ID(s) 10926	chr7	+	Unassigned	87889845	87890203
TC1500010322.hg.1	6.75	5.73	0.26	0.22	T	T	2.02	0.0017	0.0656	0.0058	0.117	T	hsa_circ_0000648	KLHL25	Memczak2013 ALT_ACCEPTOR, ALT_DONOR, coding, INTERNAL, intronic best transcript NM_022480	chr15	-	NonCoding	85791966	85792239
TC0500006436.hg.1	5.19	4.18	0.63	0.27	T	T	2.02	0.0325	0.2612	0.0754	0.3734	T	hsa_circ_0092371	PLEKHG4B	Zhang2013 ALT_ACCEPTOR, ALT_DONOR, coding, INTERNAL, intronic best transcript NM_052909	chr5	+	NonCoding	173548	173767
TC2000006642.hg.1	6.78	5.77	0.24	0.19	T	T	2.02	0.0001	0.0174	0.0002	0.0215	T	NM_001200; ENST00000378827; OTTHUMT00000077918	BMP2	bone morphogenetic protein 2	chr20	+	Coding	6767664	6780280
TC0700007031.hg.1	8.11	7.09	0.17	0.51	T	T	2.03	0.0049	0.1092	0.0043	0.1018	T	hsa_circ_0001692	JAZF1	Memczak2013 ANTISENSE, coding, INTERNAL, intronic best transcript NM_175061	chr7	+	NonCoding	28159374	28159497
TC0500009423.hg.1	10.61	9.58	0.06	0.14	T	T	2.04	6.48e-06	0.0046	2.35e-05	0.0061	T	hsa_circ_0092356	NPM1	Zhang2013 ALT_ACCEPTOR, ALT_DONOR, coding, INTERNAL, intronic best transcript NM_002520	chr5	+	NonCoding	171391860	171392439
TC2200008995.hg.1	6.39	5.36	0.26	0.26	T	T	2.05	0.0005	0.0338	0.0013	0.0562	T	NM_058238; ENST00000339464; ENST00000409496; ENST00000410058; ENST00000410089; ENST00000428540; BC034923; OTTHUMT00000336418; OTTHUMT00000336419; OTTHUMT00000336420; OTTHUMT00000336421; OTTHUMT00000336422	WNT7B	wingless-type MMTV integration site family, member 7B	chr22	-	Multiple_Complex	45920362	45977129
TC0900010439.hg.1	4.13	3.1	0.72	0.28	T	F	2.05	0.0139	0.1788	0.0416	0.2945	F	NM_001177310; NM_001177311; NM_017662; ENST00000359047; ENST00000360774; ENST00000361255; ENST00000449912; ENST00000483186; OTTHUMT00000052693; OTTHUMT00000052694; OTTHUMT00000052696; uc004ajk.1; uc004ajl.1; uc022bib.1	TRPM6	transient receptor potential cation channel, subfamily M, member 6	chr9	-	Multiple_Complex	74722495	74888094
TC0500010203.hg.1	10.81	9.77	0.27	0.13	T	T	2.05	9.78e-05	0.0159	4.91e-05	0.0095	T	NM_012334; ENST00000274203; ENST00000502436; ENST00000505695; ENST00000506343; ENST00000507288; ENST00000508318; ENST00000510401; ENST00000511972; ENST00000512061; ENST00000513610; ENST00000513882; ENST00000515803; BC137168; BC150285; OTTHUMT00000366167; OTTHUMT00000366168; OTTHUMT00000366169; OTTHUMT00000366170; OTTHUMT00000366171; OTTHUMT00000366172; OTTHUMT00000366173; OTTHUMT00000366174; OTTH…	MYO10	myosin X	chr5	-	Multiple_Complex	16661907	16936276
TC2000007325.hg.1	5.36	4.32	0.35	0.23	T	T	2.07	0.0006	0.0377	0.0016	0.063	T	NM_001018082; NR_130907; ENST00000373348; ENST00000416116; ENST00000470147; ENST00000537425; BC029594; BC119704; BC119705; OTTHUMT00000079196; OTTHUMT00000079197; OTTHUMT00000079198; uc002xjb.1	ADIG	adipogenin	chr20	+	Multiple_Complex	38581195	38588463
TC0600010211.hg.1	5.37	4.32	0.4	0.31	T	T	2.07	0.0147	0.1835	0.0192	0.2107	T	NM_031949; ENST00000239587; ENST00000512917; ENST00000515138; BC030650; BC047411; OTTHUMT00000043127; OTTHUMT00000365572; OTTHUMT00000365573	TTLL2	tubulin tyrosine ligase-like family member 2	chr6	+	Coding	167325086	167359503
TC1600011495.hg.1	7.35	6.3	0.15	0.15	T	T	2.08	7.47e-06	0.0046	2.79e-05	0.0068	T	ENST00000569102	GPRC5B	G protein-coupled receptor, class C, group 5, member B	chr16	-	NonCoding	19857299	19858046
TC0500010511.hg.1	7.54	6.49	0.58	0.38	T	T	2.08	0.0043	0.1018	0.004	0.0979	T	NM_023073; ENST00000425232; ENST00000504716; ENST00000505121; ENST00000505431; ENST00000508244; ENST00000508405; ENST00000509849; ENST00000509957; ENST00000510830; ENST00000511210; ENST00000511781; ENST00000511824; ENST00000512288; ENST00000514429; ENST00000515380; BC144069; BC150594; OTTHUMT00000360806; OTTHUMT00000360807; OTTHUMT00000360808; OTTHUMT00000360810; OTTHUMT00000360811; OTTHUMT000003…	C5orf42	chromosome 5 open reading frame 42	chr5	-	Multiple_Complex	37106228	37249428
TC0800009898.hg.1	4.34	3.28	0.4	0.47	F	F	2.09	0.0194	0.2084	0.0191	0.2107	F	hsa_circ_0001783	ADAM28	Memczak2013 ANTISENSE, coding, INTERNAL, intronic best transcript NM_014265	chr8	-	NonCoding	24301210	24301380
TC1200011330.hg.1	11.71	10.64	0.14	0.13	T	T	2.1	2.67e-06	0.0027	1.21e-06	0.0012	T	NM_203394; ENST00000322886; ENST00000416496; ENST00000547316; ENST00000550669; ENST00000551058; ENST00000551558; ENST00000552907; BC136366; BC136367; OTTHUMT00000406716; OTTHUMT00000406717; OTTHUMT00000406718; OTTHUMT00000406719; OTTHUMT00000406720; OTTHUMT00000406721; OTTHUMT00000406722	E2F7	E2F transcription factor 7	chr12	-	Multiple_Complex	77021246	77065580
TC1900008300.hg.1	6.66	5.59	0.52	0.05	T	T	2.1	0.0011	0.0544	0.0009	0.0464	T	NM_006509; ENST00000221452; ENST00000505236; ENST00000509229; ENST00000509480; ENST00000510184; ENST00000589972; ENST00000625761; BC028013; OTTHUMT00000367361; OTTHUMT00000367362; OTTHUMT00000367363; OTTHUMT00000367364; OTTHUMT00000367365; OTTHUMT00000453277	RELB	v-rel avian reticuloendotheliosis viral oncogene homolog B	chr19	+	Multiple_Complex	45001430	45038198
TC1100007274.hg.1	4.3	3.22	0.4	0.37	T	T	2.11	0.0348	0.2697	0.0291	0.2538	T	hsa_circ_0000291	CD44	Memczak2013 ALT_ACCEPTOR, ALT_DONOR, coding, INTERNAL, intronic best transcript NM_001202557	chr11	+	NonCoding	35141471	35141781
TC1900007554.hg.1	5.42	4.33	0.33	0.14	T	T	2.13	0.0007	0.0421	0.002	0.0704	T	NM_001242680; ENST00000601693; OTTHUMT00000464396	ZNF729	zinc finger protein 729	chr19	+	Multiple_Complex	22286408	22317176
TC1100013066.hg.1	4.23	3.14	0.52	0.29	T	T	2.13	0.0101	0.1515	0.0261	0.241	T	NM_001012710; ENST00000398531; BC137550; BC137566; OTTHUMT00000127968	KRTAP5-10	keratin associated protein 5-10	chr11	+	Coding	71565563	71566738
TC0500012956.hg.1	5.08	3.99	0.63	0.41	T	T	2.13	0.0404	0.2898	0.1012	0.4204	T	NM_002115; ENST00000292432; ENST00000504910; ENST00000506834; ENST00000509717; ENST00000514058; ENST00000514666; BC028129; OTTHUMT00000253428; OTTHUMT00000372161; OTTHUMT00000372162; OTTHUMT00000372163; OTTHUMT00000372164; OTTHUMT00000372165	HK3	hexokinase 3 (white cell)	chr5	-	Multiple_Complex	176880869	176899332
TC0400012820.hg.1	10.1	9.01	0.07	0.14	T	T	2.14	1.07e-05	0.0052	2.04e-06	0.0017	T	NM_001291812; NM_004464; NM_033143; ENST00000312465; ENST00000380628; ENST00000456523; ENST00000503413; BC074858; BC074859; BC131502; OTTHUMT00000252627; OTTHUMT00000252628; OTTHUMT00000362782; OTTHUMT00000362783	FGF5	fibroblast growth factor 5	chr4	+	Multiple_Complex	80266588	80291017
TC1500010157.hg.1	5.88	4.77	0.31	0.13	T	T	2.15	0.0001	0.0185	0.0005	0.0335	T	NM_014272; ENST00000388820; ENST00000565793; ENST00000566303; ENST00000568712; ENST00000569934; BC061631; OTTHUMT00000421331; OTTHUMT00000421332; OTTHUMT00000421333; OTTHUMT00000421334; OTTHUMT00000421335; uc002bej.4	ADAMTS7	ADAM metallopeptidase with thrombospondin type 1 motif 7	chr15	-	Multiple_Complex	78759203	78811431
TC0800008943.hg.1	6.89	5.78	0.46	0.46	T	T	2.16	0.0143	0.1811	0.0426	0.2966	T	PHF20L1.vdAug10-unspliced	PHF20L1	Transcript Identified by AceView, Entrez Gene ID(s) 51105	chr8	+	Unassigned	132830401	132830938
TC0300011517.hg.1	4.85	3.74	0.39	0.31	T	T	2.17	0.0035	0.0926	0.0115	0.1679	T	NM_001126128; NM_021935; ENST00000295619; ENST00000353065; BC069395; BC096695; BC098110; BC098162; OTTHUMT00000352301; OTTHUMT00000352302	PROK2	prokineticin 2	chr3	-	Coding	71771655	71785206
TC0100010365.hg.1	6.93	5.81	0.38	0.36	T	T	2.17	0.0188	0.2048	0.0541	0.325	T	NM_001184866; NM_001184867; NM_001184870; NM_001184871; NM_001184872; NM_001184873; NM_032738; ENST00000236938; ENST00000294796; ENST00000309691; ENST00000349527; ENST00000350710; ENST00000367949; ENST00000367950; ENST00000367953; ENST00000367957; ENST00000367959; ENST00000465403; ENST00000470841; ENST00000540521; ENST00000546024; BC006521; OTTHUMT00000083574; OTTHUMT00000083575; OTTHUMT000000835…	FCRLA	Fc receptor-like A	chr1	+	Multiple_Complex	161706972	161714352
TC1100010418.hg.1	12.53	11.4	0.05	0.03	T	T	2.18	2.14e-06	0.0027	8.09e-06	0.0034	T	NM_031217; ENST00000263181; ENST00000526288; ENST00000531047; ENST00000533466; BC048347; OTTHUMT00000388328; OTTHUMT00000388329; OTTHUMT00000388385; OTTHUMT00000388386	KIF18A	kinesin family member 18A	chr11	-	Multiple_Complex	28020616	28108308
TC1000008727.hg.1	9.77	8.65	0.15	0.49	T	T	2.18	0.0011	0.0545	7.02e-06	0.0033	T	NM_001077494; NM_001261403; NM_001288724; NM_002502; ENST00000189444; ENST00000336486; ENST00000369966; ENST00000428099; ENST00000467116; ENST00000471698; ENST00000473400; ENST00000593908; ENST00000601386; ENST00000610498; BC002844; OTTHUMT00000050078; OTTHUMT00000050079; OTTHUMT00000050080; OTTHUMT00000050081; OTTHUMT00000050082; OTTHUMT00000465401; OTTHUMT00000465402; OTTHUMT00000465403	NFKB2	nuclear factor of kappa light polypeptide gene enhancer in B-cells 2 (p49/p100)	chr10	+	Multiple_Complex	102394110	102402529
TC1300006879.hg.1	7.61	6.48	0.3	0.48	T	T	2.19	0.0063	0.1211	0.0177	0.203	T	NM_001111045; NM_001111046; NM_001111047; NM_003914; ENST00000255465; ENST00000440264; ENST00000625767; ENST00000630422; BC036346; OTTHUMT00000044514; OTTHUMT00000044515; OTTHUMT00000481769; OTTHUMT00000481770	CCNA1	cyclin A1	chr13	+	Multiple_Complex	36431520	36442882
TC1000008628.hg.1	4.05	2.92	0.25	0.49	T	F	2.19	0.0069	0.1256	0.0214	0.2218	F	NM_000392; ENST00000370434; ENST00000370449; ENST00000496621; BC136419; OTTHUMT00000049825; OTTHUMT00000049826; OTTHUMT00000049827	ABCC2	ATP binding cassette subfamily C member 2	chr10	+	Multiple_Complex	99782598	99852192
TC0200010216.hg.1	12.07	10.93	0.17	0.05	T	T	2.21	2.2e-06	0.0027	4.85e-06	0.0027	T	NM_001144999; NM_001145000; NM_002210; ENST00000261023; ENST00000374907; ENST00000430709; ENST00000433736; ENST00000460641; ENST00000474571; ENST00000496477; ENST00000496854; BC126231; BC136442; BC144100; OTTHUMT00000255882; OTTHUMT00000334603; OTTHUMT00000334604; OTTHUMT00000334605; OTTHUMT00000334606; OTTHUMT00000334607; OTTHUMT00000334608; OTTHUMT00000334611	ITGAV	integrin alpha V	chr2	+	Multiple_Complex	186590063	186680902
TC1200008683.hg.1	11.75	10.6	0.21	0.14	T	T	2.21	7.1e-05	0.0135	2.93e-05	0.0069	T	NM_001173982; NM_018413; ENST00000303694; ENST00000546689; ENST00000547956; ENST00000549016; ENST00000549260; ENST00000550711; BC013315; OTTHUMT00000405959; OTTHUMT00000405960; OTTHUMT00000406053; OTTHUMT00000406054; OTTHUMT00000406056; OTTHUMT00000406057	CHST11	carbohydrate (chondroitin 4) sulfotransferase 11	chr12	+	Multiple_Complex	104455295	104762014
TC0200015514.hg.1	7.4	6.25	0.21	0.39	T	T	2.21	6.84e-05	0.0135	0.0002	0.0215	T	NM_001098199; NM_001261452; NM_001261453; NM_001261454; NM_001261455; NM_005279; ENST00000407325; ENST00000411719; ENST00000437420; ENST00000439932; ENST00000442134; ENST00000447845; ENST00000451790; ENST00000458440; ENST00000612892; ENST00000621141; BC067833; OTTHUMT00000256394; OTTHUMT00000336483; OTTHUMT00000336484; OTTHUMT00000336485; OTTHUMT00000336486; OTTHUMT00000336487; OTTHUMT00000336488…	GPR1	G protein-coupled receptor 1	chr2	-	Coding	206175316	206218047
TC0300013513.hg.1	10.34	9.19	0.26	0.14	T	T	2.23	4.79e-05	0.0111	6.98e-05	0.0115	T	NM_001134418; NM_018192; ENST00000319332; ENST00000426003; ENST00000427335; ENST00000444866; ENST00000463171; ENST00000467131; ENST00000470925; ENST00000475095; ENST00000482780; ENST00000490940; BC005029	P3H2	prolyl 3-hydroxylase 2	chr3	-	Multiple_Complex	189956728	190122437
TC0800011064.hg.1	7.69	6.53	0.21	0.29	T	T	2.23	1.1e-05	0.0052	4e-05	0.0082	T	NM_004929; ENST00000265431; ENST00000469032; ENST00000473670; ENST00000476853; ENST00000482702; ENST00000497376; ENST00000514406; ENST00000518457; ENST00000520613; ENST00000522070; ENST00000523716; BC006478; BC020864; OTTHUMT00000259338; OTTHUMT00000259339; OTTHUMT00000259340; OTTHUMT00000259341; OTTHUMT00000259342; OTTHUMT00000259343; OTTHUMT00000376489; OTTHUMT00000376490; OTTHUMT00000376491; O…	CALB1	calbindin 1	chr8	-	Multiple_Complex	90058608	90095475
TC1200008685.hg.1	4.76	3.6	0.49	0.21	T	F	2.23	0.0046	0.106	0.0029	0.0826	F	CHST11.hAug10-unspliced	CHST11	Transcript Identified by AceView, Entrez Gene ID(s) 50515	chr12	+	Unassigned	104459095	104469034
TC1200010538.hg.1	10.47	9.3	0.08	0.15	T	T	2.26	6.85e-06	0.0046	5.31e-08	0.0002	T	NM_001143668; NM_181847; ENST00000266581; ENST00000429635; ENST00000550413; BC047595; BC095477; OTTHUMT00000405075; OTTHUMT00000405076; OTTHUMT00000405078	AMIGO2	adhesion molecule with Ig-like domain 2	chr12	-	Coding	47075707	47079951
TC1700009811.hg.1	6.32	5.15	0.13	0.25	T	T	2.26	0.0003	0.029	0.0006	0.0389	T	hsa_circ_0006440	HS3ST3A1	Jeck2013 ALT_ACCEPTOR, ALT_DONOR, coding, INTERNAL, intronic best transcript NM_006042	chr17	-	NonCoding	13530063	13541930
TC0100015787.hg.1	5.56	4.38	0.77	0.57	T	T	2.27	0.0499	0.3148	0.1326	0.4656	T	POGZ.vlAug10-unspliced	POGZ	Transcript Identified by AceView, Entrez Gene ID(s) 23126	chr1	-	Unassigned	151408888	151408981
TC1000010276.hg.1	9.39	8.21	0.07	0.16	T	T	2.28	5.3e-06	0.0044	1.73e-05	0.0054	T	NRP1.vdAug10-unspliced	NRP1	Transcript Identified by AceView, Entrez Gene ID(s) 8829	chr10	-	Unassigned	33271449	33272388
TC0100010674.hg.1	5.08	3.88	0.24	0.39	T	T	2.3	0.0024	0.0765	0.0075	0.1333	T	NM_005684; ENST00000367685; BC067456; BC067457; BC067458; BC067459; BC067460; BC069460; BC095532; OTTHUMT00000084511	GPR52	G protein-coupled receptor 52	chr1	+	Coding	174448074	174449545
TC0500007368.hg.1	12.8	11.6	0.04	0.14	T	T	2.31	1.34e-06	0.0021	3.65e-06	0.0024	T	NM_002203; NR_073103; NR_073104; NR_073105; NR_073106; NR_073107; ENST00000296585; ENST00000503810; ENST00000509814; ENST00000509960; ENST00000510722; ENST00000513685; OTTHUMT00000253857; OTTHUMT00000367803; OTTHUMT00000367804; OTTHUMT00000367805; OTTHUMT00000367806; OTTHUMT00000368751; uc003joy.3	ITGA2	integrin, alpha 2 (CD49B, alpha 2 subunit of VLA-2 receptor)	chr5	+	Multiple_Complex	52989326	53094779
TC0100011267.hg.1	12.63	11.41	0.25	0.09	T	T	2.32	5.66e-06	0.0045	1.84e-05	0.0056	T	NM_001001396; NM_001684; ENST00000341360; ENST00000356729; ENST00000357681; ENST00000367218; ENST00000458092; ENST00000466407; ENST00000484746; BC140774; BC150293; OTTHUMT00000087462; OTTHUMT00000087463; OTTHUMT00000087464; OTTHUMT00000087465; OTTHUMT00000098774; OTTHUMT00000098775	ATP2B4	ATPase, Ca++ transporting, plasma membrane 4	chr1	+	Multiple_Complex	203626561	203744081
TC0500010043.hg.1	9.64	8.41	0.4	0.07	T	T	2.35	8.02e-05	0.0145	0.0002	0.0233	T	NM_003966; ENST00000382496; ENST00000509486; ENST00000513968; ENST00000514923; BC115696; OTTHUMT00000206989; OTTHUMT00000365997; OTTHUMT00000365998; OTTHUMT00000365999	SEMA5A	sema domain, seven thrombospondin repeats (type 1 and type 1-like), transmembrane domain (TM) and short cytoplasmic domain, (semaphorin) 5A	chr5	-	Multiple_Complex	9035026	9546121
TC1500006925.hg.1	14.37	13.12	0.14	0.16	T	T	2.37	3.3e-06	0.0032	1.98e-07	0.0004	T	NM_003246; ENST00000260356; ENST00000397591; ENST00000466755; ENST00000484734; ENST00000490247; ENST00000497720; ENST00000559746; ENST00000560894; BC136469; BC136470; OTTHUMT00000257831; OTTHUMT00000257832; OTTHUMT00000257833; OTTHUMT00000257835; OTTHUMT00000257836; OTTHUMT00000257837; OTTHUMT00000257838; OTTHUMT00000418642	THBS1	thrombospondin 1	chr15	+	Multiple_Complex	39581079	39599466
TC0500011334.hg.1	9.04	7.79	0.13	0.18	T	T	2.38	2.07e-05	0.0075	7.13e-05	0.0117	T	TMEM167A.iAug10-unspliced	TMEM167A	Transcript Identified by AceView, Entrez Gene ID(s) 153339	chr5	-	Unassigned	83059099	83059250
TC0600007847.hg.1	9.87	8.61	0.25	0.18	T	T	2.38	0.0001	0.0196	1.14e-05	0.0042	T	NM_000389; NM_001220777; NM_001220778; NM_001291549; NM_078467; ENST00000244741; ENST00000373711; ENST00000405375; ENST00000448526; ENST00000459970; ENST00000462537; ENST00000478800; ENST00000615513; BC000275; BC000312; BC001935; BC013967; OTTHUMT00000040354; OTTHUMT00000040355; OTTHUMT00000040356; OTTHUMT00000040357; OTTHUMT00000040358	CDKN1A	cyclin-dependent kinase inhibitor 1A (p21, Cip1)	chr6	+	Multiple_Complex	36676460	36687339
TC1700010853.hg.1	7.82	6.55	0.47	0.26	T	T	2.4	0.0041	0.0994	0.0133	0.1795	T	hsa_circ_0000775	KIF18B	Memczak2013 ALT_ACCEPTOR, coding, INTERNAL, intronic best transcript NM_001080443	chr17	-	NonCoding	44934936	44935030
TC1600006658.hg.1	8.7	7.42	0.22	0.26	T	T	2.43	4.48e-05	0.0109	0.0001	0.0176	T	NM_001012631; NM_001012632; NM_001012633; NM_001012634; NM_001012635; NM_001012636; NM_001012718; NM_001308078; NM_004221; ENST00000008180; ENST00000325568; ENST00000382213; ENST00000396887; ENST00000396890; ENST00000440815; ENST00000444393; ENST00000525003; ENST00000525228; ENST00000525377; ENST00000525643; ENST00000526464; ENST00000528163; ENST00000528652; ENST00000529550; ENST00000529699; ENST…	IL32	interleukin 32	chr16	+	Multiple_Complex	3065297	3082192
TC1100012852.hg.1	5.21	3.92	0.45	0.66	T	T	2.44	0.0317	0.2576	0.0703	0.3617	T	NR_125382; NR_125383; ENST00000525716; ENST00000525716.2; ENST00000533434.1; ENST00000533812.2; klerglaw.bAug10; OTTHUMT00000385642; OTTHUMT00000385643; OTTHUMT00000448585; uc001qgj.4; uc058jdx.1; uc058jdy.1	LOC103611081; LOC100507431; RP11-890B15.3; RP11-890B15.2; klerglaw	uncharacterized LOC103611081; uncharacterized LOC100507431; Transcript Identified by AceView; novel transcript	chr11	-	Multiple_Complex	130844191	130874814
TC0700010854.hg.1	5.88	4.59	0.2	0.12	T	T	2.45	1.39e-05	0.0061	1.71e-06	0.0016	T	NM_002192; ENST00000242208; ENST00000442711; ENST00000464515; BC007858; OTTHUMT00000250793; OTTHUMT00000338448; OTTHUMT00000338449	INHBA	inhibin beta A	chr7	-	Multiple_Complex	41685114	41703108
TC0100010923.hg.1	5.09	3.8	0.56	0.43	T	T	2.45	0.0076	0.1316	0.0141	0.1831	T	NM_001127708; NM_001127709; NM_001127710; NM_001303232; NM_005807; ENST00000367482; ENST00000367483; ENST00000367485; ENST00000445192; ENST00000533951; OTTHUMT00000086346; OTTHUMT00000382431; OTTHUMT00000382432; OTTHUMT00000382433; OTTHUMT00000382434	PRG4	proteoglycan 4	chr1	+	Multiple_Complex	186296273	186314562
TC0200016651.hg.1	9.68	8.38	0.16	0.44	T	T	2.46	8.5e-05	0.0148	9.83e-05	0.0141	T	NM_000104; ENST00000490576; ENST00000491456; ENST00000492443; ENST00000494864; ENST00000610745; ENST00000613082; ENST00000614273; BC012049; OTTHUMT00000218580; OTTHUMT00000325643; OTTHUMT00000325644; OTTHUMT00000325645; OTTHUMT00000325646; OTTHUMT00000325647; OTTHUMT00000327013	CYP1B1	cytochrome P450, family 1, subfamily B, polypeptide 1	chr2	-	Multiple_Complex	38066973	38109902
TC1100012810.hg.1	6.45	5.12	0.27	0.29	T	T	2.52	0.0006	0.0396	0.0008	0.045	T	NFRKB.uAug10-unspliced	NFRKB	Transcript Identified by AceView, Entrez Gene ID(s) 4798	chr11	-	Unassigned	129861133	129861689
TC1700012405.hg.1	6.14	4.79	0.71	0.27	T	T	2.55	0.0328	0.2626	0.0906	0.4025	T	NM_031960; ENST00000318329; ENST00000333822; OTTHUMT00000257684	KRTAP4-8	keratin associated protein 4-8	chr17	-	Multiple_Complex	41096966	41098141
TC1700008668.hg.1	6.05	4.69	0.25	0.46	T	T	2.57	0.0038	0.0954	0.0075	0.1326	T	hsa_circ_0002323	PRKCA	Jeck2013 ALT_ACCEPTOR, ALT_DONOR, coding, INTERNAL, intronic best transcript NM_002737	chr17	+	NonCoding	66691540	66691907
TC1200008678.hg.1	8.19	6.78	0.27	0.18	T	T	2.65	1.68e-05	0.0068	1.32e-05	0.0046	T	NM_001008394; ENST00000527879; BC027612; OTTHUMT00000387034	EID3	EP300 interacting inhibitor of differentiation 3	chr12	+	Coding	104303732	104305204
TC1500010854.hg.1	10.51	9.08	0.03	0.08	T	T	2.69	3.69e-07	0.0009	6.36e-08	0.0002	T	NM_001271854; NM_001271855; NM_007223; ENST00000299092; ENST00000543580; ENST00000558041; ENST00000560729; ENST00000561100; BC067106; OTTHUMT00000252117; OTTHUMT00000418451; OTTHUMT00000418452; OTTHUMT00000418595	GPR176	G protein-coupled receptor 176	chr15	-	Multiple_Complex	39799022	39920892
TC0200009905.hg.1	10.68	9.24	0.22	0.17	T	T	2.71	7.05e-06	0.0046	2.26e-05	0.0061	T	NM_001142270; NM_001142271; NM_001289763; NM_199204; ENST00000357546; ENST00000412271; ENST00000421653; ENST00000428522; ENST00000432060; ENST00000436483; ENST00000450153; ENST00000602501; BC058883; OTTHUMT00000255232; OTTHUMT00000333612; OTTHUMT00000333614; OTTHUMT00000333615; OTTHUMT00000333852; OTTHUMT00000333854; uc002ueq.3; uc010zdc.2; uc010zde.2	DHRS9	dehydrogenase/reductase (SDR family) member 9	chr2	+	Coding	169064789	169096167
TC1600011496.hg.1	9.78	8.33	0.13	0.14	T	T	2.74	3.96e-06	0.0035	3.24e-06	0.0022	T	NM_001304771; NM_016235; ENST00000535671; ENST00000562348; ENST00000562469; ENST00000564449; ENST00000566822; ENST00000568214; ENST00000569479; ENST00000569847; ENST00000570142; BC034467	GPRC5B	G protein-coupled receptor, class C, group 5, member B	chr16	-	Multiple_Complex	19858498	19886167
TC0800012006.hg.1	5.73	4.27	0.44	0.24	T	T	2.75	0.0002	0.0233	0.0004	0.0314	T	PTK2.wwAug10-unspliced	PTK2	Transcript Identified by AceView, Entrez Gene ID(s) 5747	chr8	-	Unassigned	140687797	140688341
TC0100012734.hg.1	6.2	4.73	0.37	0.22	T	T	2.78	0.0002	0.0241	0.0003	0.0238	T	NM_001561; ENST00000377507; ENST00000474475; ENST00000492571; ENST00000615230; BC006196; OTTHUMT00000003622; OTTHUMT00000003623; OTTHUMT00000083600	TNFRSF9	tumor necrosis factor receptor superfamily, member 9	chr1	-	Coding	7915871	7943165
TC0200012429.hg.1	5.06	3.57	0.86	0.22	T	F	2.82	0.0015	0.0609	0.0024	0.0779	F	hsa_circ_0000995	PPM1B	Memczak2013 ANTISENSE, coding, INTERNAL, intronic best transcript NM_001033556	chr2	-	NonCoding	44192549	44192649
TC0100010867.hg.1	14.68	13.11	0.11	0.08	T	T	2.98	1.06e-07	0.0007	1.94e-07	0.0004	T	NM_005562; NM_018891; ENST00000264144; ENST00000461729; ENST00000476255; ENST00000493293; BC112286; BC113378; OTTHUMT00000086258; OTTHUMT00000086259; OTTHUMT00000086260; OTTHUMT00000086261	LAMC2	laminin, gamma 2	chr1	+	Multiple_Complex	183186039	183245127
TC0700011626.hg.1	12.47	10.89	0.11	0.1	T	T	2.99	1.54e-07	0.0007	6.25e-08	0.0002	T	NM_006379; ENST00000265361; ENST00000411788; ENST00000419255; ENST00000427167; ENST00000458729; ENST00000459652; ENST00000470581; ENST00000475955; ENST00000487621; BC030690; OTTHUMT00000253279; OTTHUMT00000339901; OTTHUMT00000339902; OTTHUMT00000339903; OTTHUMT00000339904; OTTHUMT00000339905; OTTHUMT00000339906; OTTHUMT00000339907; OTTHUMT00000339908; uc003uhj.3	SEMA3C	sema domain, immunoglobulin domain (Ig), short basic domain, secreted, (semaphorin) 3C	chr7	-	Multiple_Complex	80742538	80922359
TC1300006848.hg.1	5.64	4.04	0.37	0.47	T	T	3.03	0.0007	0.0407	0.0023	0.0752	T	hsa_circ_0000473	RFC3	Memczak2013 ALT_ACCEPTOR, ALT_DONOR, coding, INTERNAL, intronic best transcript NM_181558	chr13	+	NonCoding	33842051	33842191
TC2200007204.hg.1	6.71	5.11	0.1	0.5	T	T	3.04	0.0003	0.0259	2.82e-05	0.0068	T	NM_002133; ENST00000216117; ENST00000412893; ENST00000481190; ENST00000494998; BC001491; OTTHUMT00000320657; OTTHUMT00000320658; OTTHUMT00000320659; OTTHUMT00000320660	HMOX1	heme oxygenase 1	chr22	+	Multiple_Complex	35380361	35394214
TC0700008582.hg.1	12.51	10.91	0.22	0.26	T	T	3.05	1.07e-06	0.0021	1.4e-07	0.0003	T	NM_000602; ENST00000223095; BC010860; OTTHUMT00000347458	SERPINE1	serpin peptidase inhibitor, clade E (nexin, plasminogen activator inhibitor type 1), member 1	chr7	+	Multiple_Complex	101127089	101139266
TC0600009597.hg.1	7.88	6.25	0.24	0.17	T	T	3.09	9.31e-07	0.002	1.08e-07	0.0003	T	NM_001270507; NM_001270508; NM_006290; ENST00000237289; ENST00000420009; ENST00000421450; ENST00000433680; ENST00000485192; ENST00000612899; ENST00000614035; ENST00000615468; ENST00000619035; ENST00000620204; ENST00000621150; BC113871; BC114480; OTTHUMT00000042414; OTTHUMT00000042415; OTTHUMT00000042416; OTTHUMT00000042417; OTTHUMT00000042418	TNFAIP3	tumor necrosis factor, alpha-induced protein 3	chr6	+	Multiple_Complex	137867188	137883314
TC0800011830.hg.1	7.26	5.59	0.61	0.5	T	T	3.19	0.0025	0.0791	0.0079	0.1367	T	hsa_circ_0001823	ASAP1	Memczak2013 ALT_ACCEPTOR, ALT_DONOR, coding, INTERNAL, intronic best transcript NM_018482	chr8	-	NonCoding	130121032	130121170
TC0500008736.hg.1	5.64	3.59	0.51	0.12	T	T	4.13	8.51e-06	0.005	2.32e-05	0.0061	T	NM_000358; ENST00000442011; ENST00000503087; ENST00000504185; ENST00000504411; ENST00000506699; ENST00000507018; ENST00000508076; ENST00000508767; ENST00000509485; ENST00000509749; ENST00000513497; ENST00000514242; ENST00000514554; ENST00000515433; ENST00000604555; BC000097; BC004972; OTTHUMT00000372108; OTTHUMT00000372110; OTTHUMT00000372114; OTTHUMT00000372115; OTTHUMT00000372116; OTTHUMT000003…	TGFBI	transforming growth factor, beta-induced, 68kDa	chr5	+	Multiple_Complex	136028895	136063818
TC1800009242.hg.1	8.97	6.83	0.18	0.24	T	T	4.39	2.17e-07	0.0007	2.91e-08	0.0002	T	NM_001143818; NM_002575; ENST00000299502; ENST00000404622; ENST00000413956; ENST00000443281; ENST00000457692; ENST00000482254; BC012609; OTTHUMT00000134009; OTTHUMT00000258062; OTTHUMT00000258063; OTTHUMT00000258064; OTTHUMT00000268561	SERPINB2	serpin peptidase inhibitor, clade B (ovalbumin), member 2	chr18	+	Multiple_Complex	63871692	63903890
TC0400011994.hg.1	9.53	7.36	0.3	0.34	T	T	4.48	8.83e-06	0.005	5.82e-06	0.003	T	NM_001101669; NM_003866; ENST00000262992; ENST00000503927; ENST00000504632; ENST00000505483; ENST00000506000; ENST00000506217; ENST00000506243; ENST00000506297; ENST00000506517; ENST00000506788; ENST00000507462; ENST00000507861; ENST00000508084; ENST00000508116; ENST00000509777; ENST00000510812; ENST00000511838; ENST00000512489; ENST00000512630; ENST00000513000; ENST00000514525; ENST00000514964; …	INPP4B	inositol polyphosphate-4-phosphatase type II B	chr4	-	Multiple_Complex	142023160	142847432
TC1100013087.hg.1	6.18	3.99	0.27	0.33	T	T	4.56	2.54e-07	0.0007	5.57e-08	0.0002	T	NM_001165; NM_182962; ENST00000263464; ENST00000526421; ENST00000527309; ENST00000527336; ENST00000528940; ENST00000532808; ENST00000615299; BC037420; OTTHUMT00000394158; OTTHUMT00000394159; OTTHUMT00000394160; OTTHUMT00000394161; OTTHUMT00000394163; OTTHUMT00000394164	BIRC3	baculoviral IAP repeat containing 3	chr11	+	Multiple_Complex	102317450	102339403
TC0400007836.hg.1	11.8	8.81	0.13	0.35	T	T	7.92	6.96e-09	0.0001	1.17e-09	2.52e-05	T	NM_000584; ENST00000307407; ENST00000401931; ENST00000483500; BC013615; OTTHUMT00000322211; OTTHUMT00000322212; OTTHUMT00000322213	CXCL8	chemokine (C-X-C motif) ligand 8	chr4	+	Multiple_Complex	73740506	73743716

## Sheet: DEGs 12-hour FX-9 exposure
Differentially expressed Genes in PC-3 after 12-hour exposure to FX-9
array_type=Clariom_S_Human
annotation=Clariom_S_Human.r1.na36.hg38.a1.transcript.csv
comparison=PC3 12h vs PC3 Ko
ID	PC3 12h Avg (log2)	PC3 Ko Avg (log2)	PC3 12h Standard Deviation	PC3 Ko Standard Deviation	PC3 12h Expressed	PC3 Ko Expressed	Fold Change	P-val	FDR P-val	Overall F-Test	Overall FDR F-Test	Expressed in Both Conditions	Public Gene IDs	Gene Symbol	Description	Chromosome	Strand	Group	Start	Stop
TC0600009534.hg.1	5	7.36	0.8	0.29	T	T	-5.14	0.0002	0.0241	0.0006	0.0375	T	NM_001130172; NM_001130173; NM_001161656; NM_001161657; NM_001161658; NM_001161659; NM_001161660; NM_005375; ENST00000316528; ENST00000339290; ENST00000341911; ENST00000367812; ENST00000367814; ENST00000420123; ENST00000430686; ENST00000438901; ENST00000442647; ENST00000463282; ENST00000524588; ENST00000525002; ENST00000525369; ENST00000525477; ENST00000525514; ENST00000525940; ENST00000526187; E…	MYB	v-myb avian myeloblastosis viral oncogene homolog	chr6	+	Multiple_Complex	135181315	135219173
TC0600008670.hg.1	6.43	8.46	0.06	0.18	T	T	-4.09	1.64e-07	0.0007	2.6e-07	0.0004	T	NM_001170423; NM_153362; ENST00000369700; BC037170; OTTHUMT00000041352	PRSS35	protease, serine 35	chr6	+	Coding	83512475	83525704
TC1100007727.hg.1	7.92	9.73	0.08	0.11	T	T	-3.51	3.31e-08	0.0004	1.29e-07	0.0003	T	NM_001142703; NM_001142704; NM_198947; ENST00000343597; ENST00000411426; ENST00000528234; ENST00000529618; ENST00000534403; ENST00000620384; BC130513; BC130539; OTTHUMT00000393971; OTTHUMT00000393972; OTTHUMT00000393973; OTTHUMT00000393974	FAM111B	family with sequence similarity 111, member B	chr11	+	Multiple_Complex	59107185	59127416
TC0100016206.hg.1	4.39	6.18	0.51	0.2	T	T	-3.45	0.0001	0.0188	0.0003	0.0275	T	NM_053282; ENST00000367929; ENST00000493550; BC022407; BC066595; OTTHUMT00000076794; OTTHUMT00000076795	SH2D1B	SH2 domain containing 1B	chr1	-	Multiple_Complex	162395266	162412138
TC0100011665.hg.1	6.62	8.33	0.27	0.07	T	T	-3.28	1.86e-06	0.0027	3.39e-06	0.0023	T	NM_022746; ENST00000366910; ENST00000407981; ENST00000443880; ENST00000463976; ENST00000472269; ENST00000492847; ENST00000496110; BC010619; OTTHUMT00000090904; OTTHUMT00000090905; OTTHUMT00000090906; OTTHUMT00000090907; OTTHUMT00000090908; OTTHUMT00000090909; OTTHUMT00000090910	MARC1	mitochondrial amidoxime reducing component 1	chr1	+	Multiple_Complex	220786697	220819657
TC1200008792.hg.1	7.9	9.58	0.39	0.05	T	T	-3.2	2.18e-05	0.0075	8.07e-05	0.0124	T	NM_003362; NM_080911; ENST00000242576; ENST00000336865; ENST00000446767; ENST00000539287; ENST00000540158; BC015205; BC050634; OTTHUMT00000403067; OTTHUMT00000403068; OTTHUMT00000403069; OTTHUMT00000403070; OTTHUMT00000403071	UNG	uracil DNA glycosylase	chr12	+	Multiple_Complex	109097574	109110993
TC0X00008228.hg.1	8.45	10.1	0.04	0.17	T	T	-3.14	2.14e-07	0.0007	7.08e-07	0.0009	T	NM_144658; ENST00000276202; ENST00000276204; ENST00000632573; ENST00000633080; OTTHUMT00000058006; OTTHUMT00000356002; OTTHUMT00000487908; OTTHUMT00000487909	DOCK11	dedicator of cytokinesis 11	chrX	+	Multiple_Complex	118495898	118686163
TC0400012305.hg.1	6.01	7.66	0.4	0.36	T	T	-3.13	0.0014	0.0593	0.004	0.0979	T	NM_000909; ENST00000296533; ENST00000504391; ENST00000504790; ENST00000509586; ENST00000511901; ENST00000512819; ENST00000515701; BC036657; BC071720	NPY1R	neuropeptide Y receptor Y1	chr4	-	Coding	163323961	163344832
TC1200007594.hg.1	5.2	6.8	0.82	0.14	T	T	-3.02	0.0117	0.1631	0.0351	0.2752	T	NM_001095; NM_001256830; NM_020039; NR_046389; ENST00000228468; ENST00000447966; ENST00000453327; ENST00000548350; ENST00000549792; ENST00000550558; ENST00000551199; ENST00000552438; ENST00000552633; BC133707; OTTHUMT00000406003; OTTHUMT00000406004; OTTHUMT00000406005; OTTHUMT00000406006; OTTHUMT00000406007; OTTHUMT00000406008; OTTHUMT00000407189; OTTHUMT00000407190; OTTHUMT00000407191	ASIC1	acid sensing ion channel 1	chr12	+	Multiple_Complex	50057548	50083622
TC0600011228.hg.1	6.33	7.84	0.2	0.18	T	T	-2.84	1.1e-05	0.0052	4.06e-05	0.0082	T	NM_003510; ENST00000618958; BC034487; BC104198; BC104199; OTTHUMT00000043814	HIST1H2AK	histone cluster 1, H2ak	chr6	-	Coding	27835508	27838375
TC0900011394.hg.1	6.55	8.01	0.32	0.23	T	T	-2.75	5.56e-05	0.0121	0.0002	0.0215	T	NM_001735; ENST00000223642; ENST00000460578; ENST00000466280; ENST00000480188; ENST00000489802; BC113738; BC113740; OTTHUMT00000053844; OTTHUMT00000053845; OTTHUMT00000053846; OTTHUMT00000053847; OTTHUMT00000053848	C5	complement component 5	chr9	-	Multiple_Complex	120952335	121050276
TC0800011148.hg.1	7.92	9.38	0.33	0.28	T	T	-2.74	1.69e-05	0.0068	1.84e-05	0.0056	T	NM_057749; ENST00000308108; ENST00000396133; ENST00000517487; ENST00000519889; ENST00000520509; ENST00000521809; ENST00000523476; ENST00000524224; ENST00000611101; BC007015; BC020729; OTTHUMT00000379808; OTTHUMT00000379810; OTTHUMT00000379812; OTTHUMT00000379813; OTTHUMT00000379814; OTTHUMT00000379815; OTTHUMT00000379816	CCNE2	cyclin E2	chr8	-	Multiple_Complex	94879770	94896678
TC0200009994.hg.1	4.75	6.18	0.41	0.75	T	T	-2.69	0.0027	0.0813	0.0054	0.1133	T	NM_031942; NM_145810; ENST00000306721; ENST00000347703; ENST00000410019; ENST00000410101; ENST00000435616; ENST00000467411; ENST00000468359; ENST00000496441; BC027966; OTTHUMT00000255399; OTTHUMT00000255400; OTTHUMT00000333929; OTTHUMT00000333930; OTTHUMT00000333931; OTTHUMT00000333932; OTTHUMT00000333933; OTTHUMT00000333934	CDCA7	cell division cycle associated 7	chr2	+	Multiple_Complex	173354820	173368997
TC1000008396.hg.1	7.69	9.12	0.16	0.16	T	T	-2.69	6.83e-06	0.0046	2.21e-05	0.0061	T	NM_001547; ENST00000371826; ENST00000611722; BC032839; OTTHUMT00000049293	IFIT2	interferon-induced protein with tetratricopeptide repeats 2	chr10	+	Coding	89301949	89309276
TC0600011130.hg.1	10.05	11.42	0.39	0.32	T	T	-2.59	0.0004	0.0321	0.0013	0.0566	T	hsa_circ_0003009	HIST1H4C	Jeck2013 ANTISENSE, CDS, coding, INTERNAL, OVCODE, OVEXON, UTR3 best transcript NM_003542	chr6	-	NonCoding	26104163	26104279
TC0300013838.hg.1	6.67	8.03	0.59	0.43	T	T	-2.56	0.0016	0.0637	0.0052	0.1112	T	NM_015407; ENST00000273596; ENST00000458031; ENST00000474575; ENST00000491470; ENST00000494478; ENST00000497864; BC002571; OTTHUMT00000349689; OTTHUMT00000349690; OTTHUMT00000349693; OTTHUMT00000349694; OTTHUMT00000349696	ABHD14A	abhydrolase domain containing 14A	chr3	+	Multiple_Complex	51971426	51981200
TC2000007441.hg.1	5.86	7.22	0.6	0.3	T	T	-2.56	0.0057	0.1161	0.0045	0.1039	T	NM_001098796; NM_001098797; NM_001098798; NM_032883; ENST00000341197; ENST00000358131; ENST00000372999; ENST00000413823; ENST00000423191; ENST00000435864	TOX2	TOX high mobility group box family member 2	chr20	+	Multiple_Complex	43914852	44069616
TC1900006528.hg.1	6.38	7.72	0.56	0.39	T	T	-2.52	0.0082	0.1373	0.0256	0.2393	T	NM_024407; ENST00000233627; ENST00000313408; ENST00000414651; ENST00000436115; ENST00000534853; ENST00000535382; ENST00000538523; ENST00000538662; ENST00000538929; ENST00000539480; ENST00000539882; ENST00000540530; ENST00000543289; ENST00000545446; ENST00000546172; ENST00000546283; ENST00000591358; ENST00000618074; ENST00000620479; ENST00000622587; BC005954; BC111517; OTTHUMT00000397983; OTTHUMT0…	NDUFS7	NADH dehydrogenase (ubiquinone) Fe-S protein 7, 20kDa (NADH-coenzyme Q reductase)	chr19	+	Multiple_Complex	1383527	1395589
TC0600007377.hg.1	13.46	14.78	0.07	0.13	T	T	-2.5	2.15e-05	0.0075	5.89e-05	0.0104	T	NM_003521; ENST00000621112; BC066244; BC067486; BC067487; BC067488; BC067489; OTTHUMT00000040157	HIST1H2BM	histone cluster 1, H2bm	chr6	+	Coding	27815044	27815489
TC2000009198.hg.1	3.92	5.23	0.34	0.19	T	T	-2.48	0.0004	0.0322	0.0015	0.0604	T	NM_000022; ENST00000372874; ENST00000464097; ENST00000492931; ENST00000535573; ENST00000536076; ENST00000536532; ENST00000537820; ENST00000539235; ENST00000545776; BC007678; BC040226; OTTHUMT00000080509; OTTHUMT00000127830; OTTHUMT00000127831; OTTHUMT00000402952; OTTHUMT00000402953; OTTHUMT00000402954; OTTHUMT00000402955; OTTHUMT00000402956; OTTHUMT00000402957	ADA	adenosine deaminase	chr20	-	Multiple_Complex	44619522	44652233
TC1400009151.hg.1	4.73	6	0.35	0.24	T	T	-2.41	0.0038	0.0954	0.0027	0.0797	T	NM_015163; NM_052978; ENST00000298355; ENST00000338969; ENST00000360392; ENST00000555170; ENST00000555933; ENST00000557456; BC013414; BC063872; OTTHUMT00000276874; OTTHUMT00000276875; OTTHUMT00000411201; OTTHUMT00000411202; OTTHUMT00000411203; OTTHUMT00000411204	TRIM9	tripartite motif containing 9	chr14	-	Multiple_Complex	50975262	51096061
TC0400010733.hg.1	6.89	8.16	0.28	0.49	T	T	-2.41	0.0017	0.0646	0.0007	0.0403	T	NM_002253; ENST00000263923; ENST00000509309; ENST00000512566; BC131822; OTTHUMT00000250645; OTTHUMT00000361580; OTTHUMT00000361581	KDR	kinase insert domain receptor	chr4	-	Multiple_Complex	55078259	55125595
TC0100016476.hg.1	8.09	9.35	0.11	0.16	T	T	-2.4	1.16e-05	0.0054	1.46e-05	0.0048	T	NM_001162893; NM_001162894; NM_001162895; NM_014656; ENST00000423313; ENST00000444639; ENST00000545251; ENST00000563563; ENST00000567124; ENST00000619513; OTTHUMT00000084419; OTTHUMT00000084420; OTTHUMT00000431188; OTTHUMT00000431189; OTTHUMT00000431199	KIAA0040	KIAA0040	chr1	-	Multiple_Complex	175156987	175193093
TC2000008894.hg.1	7.91	9.16	0.47	0.11	T	T	-2.38	0.0021	0.0723	0.0029	0.0828	T	NM_005225; ENST00000343380; BC050369; BC058902; OTTHUMT00000078731	E2F1	E2F transcription factor 1	chr20	-	Multiple_Complex	33675486	33686404
TC0800010894.hg.1	12.82	14.06	0.1	0.03	T	T	-2.36	1.24e-06	0.0021	2.38e-07	0.0004	T	NM_001040708; NM_001282851; NM_012258; ENST00000337919; ENST00000354724; ENST00000435063; ENST00000518733; ENST00000519075; ENST00000521111; ENST00000523531; ENST00000523976; BC001873; OTTHUMT00000379516; OTTHUMT00000379519; OTTHUMT00000379520; OTTHUMT00000379521; OTTHUMT00000379522; OTTHUMT00000379523; OTTHUMT00000379524; OTTHUMT00000380558; uc003ybm.3	HEY1	hes-related family bHLH transcription factor with YRPW motif 1	chr8	-	Multiple_Complex	79764010	79767863
TC0200010330.hg.1	4.07	5.3	0.3	0.12	T	T	-2.35	0.0002	0.0212	0.0003	0.0274	T	SLC39A10.gAug10-unspliced	SLC39A10	Transcript Identified by AceView, Entrez Gene ID(s) 57181	chr2	+	Unassigned	195724774	195725778
TC1700008757.hg.1	5.8	7.03	0.28	0.33	T	T	-2.33	0.0002	0.0209	0.0003	0.0272	T	NM_002758; ENST00000359094; ENST00000586641; ENST00000588110; ENST00000589295; ENST00000589647; ENST00000590474; ENST00000591445; ENST00000592348; ENST00000613873; BC012009; OTTHUMT00000450689; OTTHUMT00000450690; OTTHUMT00000450691; OTTHUMT00000450692; OTTHUMT00000450693; OTTHUMT00000450694; OTTHUMT00000450695; OTTHUMT00000450696	MAP2K6	mitogen-activated protein kinase kinase 6	chr17	+	Multiple_Complex	69414697	69543331
TC1100010851.hg.1	3.12	4.34	0.19	0.23	F	F	-2.33	0.0002	0.0222	0.0004	0.0302	F	NM_001005199; ENST00000313022; ENST00000610894; BC136909; BC136910; OTTHUMT00000370019	OR8H1	olfactory receptor, family 8, subfamily H, member 1	chr11	-	Coding	56290053	56291090
TC0200014404.hg.1	8.31	9.52	0.15	0.06	T	T	-2.32	1.26e-06	0.0021	4.86e-06	0.0027	T	NM_005915; ENST00000264156; ENST00000483902; ENST00000492091; BC032374; OTTHUMT00000254658; OTTHUMT00000331713; OTTHUMT00000331714	MCM6	minichromosome maintenance complex component 6	chr2	-	Multiple_Complex	135839626	135876477
TC1100012131.hg.1	9.92	11.12	0.1	0.14	T	T	-2.31	2.53e-06	0.0027	7.24e-06	0.0033	T	NM_001145938; NM_002421; ENST00000315274; BC013875; OTTHUMT00000109632	MMP1	matrix metallopeptidase 1	chr11	-	Multiple_Complex	102789910	102798235
TC2000007466.hg.1	7.53	8.7	0.2	0.47	T	T	-2.25	0.0006	0.0397	0.0021	0.0724	T	NM_022358; ENST00000372861; BC093874; BC143282; OTTHUMT00000079378	KCNK15	potassium channel, two pore domain subfamily K, member 15	chr20	+	Multiple_Complex	44745780	44755077
TC0200012071.hg.1	3.66	4.84	0.31	0.27	T	T	-2.25	0.0013	0.0575	0.0042	0.0999	T	NM_003353; ENST00000296099; BC104470; BC104471; OTTHUMT00000214184	UCN	urocortin	chr2	-	Coding	27307397	27308445
TC0100013287.hg.1	5.32	6.47	0.29	0.41	T	T	-2.23	0.0003	0.0259	0.0009	0.0454	T	NM_004091; ENST00000361729; ENST00000487237; BC053676; OTTHUMT00000008885; OTTHUMT00000008886	E2F2	E2F transcription factor 2	chr1	-	Multiple_Complex	23506428	23531220
TC1800007960.hg.1	6.43	7.58	0.41	0.22	T	T	-2.23	0.0012	0.0551	0.0036	0.0924	T	NM_001143823; NM_001243702; NM_001243704; NM_003409; ENST00000357006; ENST00000400143; ENST00000578327; ENST00000582135; ENST00000582388; ENST00000585253; ENST00000614697; ENST00000615385; BC110519; OTTHUMT00000254425; OTTHUMT00000443378; OTTHUMT00000443379; OTTHUMT00000443380; OTTHUMT00000443381; OTTHUMT00000443382	ZBTB14	zinc finger and BTB domain containing 14	chr18	-	Multiple_Complex	5289019	5297053
TC1700011004.hg.1	12.38	13.51	0.08	0.03	T	T	-2.18	2.57e-06	0.0027	2.6e-07	0.0004	T	NM_006361; ENST00000290295; BC007092; BC070233; OTTHUMT00000358087	HOXB13	homeobox B13	chr17	-	Coding	48724763	48729178
TC1600007147.hg.1	5.53	6.64	0.46	0.19	T	T	-2.16	0.0003	0.0286	0.0009	0.0469	T	NM_001301769; NM_001301771; NM_001301773; NM_001301774; NM_001301775; NM_020422; NR_125971; ENST00000233047; ENST00000261388; ENST00000451578; ENST00000572258; ENST00000572599; ENST00000573487; ENST00000573688; ENST00000574092; ENST00000577162; BC015812; OTTHUMT00000254421; OTTHUMT00000436522; OTTHUMT00000436523; OTTHUMT00000436524; OTTHUMT00000436525; OTTHUMT00000436526; OTTHUMT00000436527; OTTH…	TMEM159	transmembrane protein 159	chr16	+	Multiple_Complex	21158377	21180616
TC1600008845.hg.1	7.4	8.5	0.22	0.18	T	T	-2.15	2.95e-05	0.0088	9.2e-05	0.0135	T	NM_030928; ENST00000301019; ENST00000562747; ENST00000569140; BC000137; BC009410; OTTHUMT00000423215; OTTHUMT00000423216; OTTHUMT00000423217	CDT1	chromatin licensing and DNA replication factor 1	chr16	+	Multiple_Complex	88803213	88809258
TC0900012054.hg.1	4.39	5.48	0.47	0.34	T	T	-2.14	0.0009	0.0501	0.0011	0.0526	T	NM_001004354; ENST00000356628; BC053618; OTTHUMT00000343196	NRARP	NOTCH-regulated ankyrin repeat protein	chr9	-	Coding	137299631	137302251
TC0200012374.hg.1	3.94	5.03	0.52	0.21	T	T	-2.13	0.0073	0.1297	0.0204	0.2168	T	NM_133329; NM_172344; ENST00000306078; ENST00000394973; BC071558; OTTHUMT00000250464; OTTHUMT00000250465; uc002rsn.3	KCNG3	potassium channel, voltage gated modifier subfamily G, member 3	chr2	-	Coding	42442017	42494097
TC1700007790.hg.1	9.57	10.66	0.17	0.17	T	T	-2.13	6.04e-06	0.0046	2.29e-05	0.0061	T	NM_001254; ENST00000209728; ENST00000473555; ENST00000577249; ENST00000580824; ENST00000582402; BC025232; OTTHUMT00000257129; OTTHUMT00000257130; OTTHUMT00000447439; OTTHUMT00000447440; OTTHUMT00000447441	CDC6	cell division cycle 6	chr17	+	Multiple_Complex	40287633	40304657
TC1700012337.hg.1	7.41	8.5	0.29	0.37	T	T	-2.13	0.001	0.0533	0.0034	0.0897	T	NM_001204519; NM_001204520; NM_002561; NM_175080; ENST00000225328; ENST00000345901; ENST00000547178; ENST00000547933; ENST00000549063; ENST00000550772; ENST00000551178; ENST00000552050; ENST00000552276; ENST00000552456; ENST00000552723; BC039015; OTTHUMT00000207388; OTTHUMT00000405136; OTTHUMT00000405137; OTTHUMT00000405138; OTTHUMT00000405139; OTTHUMT00000405140; OTTHUMT00000405141; OTTHUMT00000…	P2RX5	purinergic receptor P2X, ligand gated ion channel, 5	chr17	-	Multiple_Complex	3672199	3696404
TC1200009177.hg.1	5.77	6.85	0.27	0.12	T	T	-2.13	0.0001	0.0189	0.0002	0.0191	T	NM_001080825; ENST00000342607; ENST00000411958; ENST00000416147; ENST00000449592; ENST00000538055; ENST00000540377; ENST00000541467; BC127768; BC127769; OTTHUMT00000402157; OTTHUMT00000402158; OTTHUMT00000402159; OTTHUMT00000402160; OTTHUMT00000402161; OTTHUMT00000402162; OTTHUMT00000402163	TMEM120B	transmembrane protein 120B	chr12	+	Multiple_Complex	121712752	121783001
TC1000008095.hg.1	5.78	6.87	0.17	0.35	T	T	-2.12	0.0005	0.0351	0.0016	0.0623	T	NR_024421; NR_024422; NR_110299; NR_110300; NR_110301; NR_110302; ENST00000425916; ENST00000466942; ENST00000484411; ENST00000486015; ENST00000491557; ENST00000527641	ZNF503-AS2	ZNF503 antisense RNA 2	chr10	+	NonCoding	75401001	75408982
TC0100011871.hg.1	6.86	7.95	0.01	0.36	T	T	-2.12	0.0059	0.1182	0.0166	0.1981	T	NM_175055; ENST00000620438; BC100855; BC100856; BC100857; BC100858; BC137467; BC137468; OTTHUMT00000096597	HIST3H2BB	histone cluster 3, H2bb	chr1	+	Coding	228458107	228460470
TC0200016445.hg.1	8.76	9.84	0.27	0.1	T	T	-2.12	0.0002	0.0241	0.0007	0.0406	T	NM_000179; NM_001281492; NM_001281493; NM_001281494; ENST00000234420; ENST00000411819; ENST00000420813; ENST00000445503; ENST00000455383; ENST00000456246; ENST00000493177; ENST00000538136; ENST00000540021; ENST00000614496; ENST00000616033; ENST00000622629; BC004246; OTTHUMT00000251180; OTTHUMT00000323413; OTTHUMT00000323414; OTTHUMT00000323717; OTTHUMT00000323718; OTTHUMT00000323719; OTTHUMT00000…	MSH6	mutS homolog 6	chr2	+	Multiple_Complex	47783082	47810101
TC0600011125.hg.1	8.95	10.03	0.17	0.03	T	T	-2.11	1.02e-05	0.0052	2.84e-05	0.0068	T	NM_003513; ENST00000615868; BC125140; OTTHUMT00000040082	HIST1H2AB	histone cluster 1, H2ab	chr6	-	Coding	26033092	26033568
TC0100008816.hg.1	6.76	7.84	0.26	0.05	T	T	-2.11	8.13e-05	0.0145	0.0002	0.0218	T	NM_006417; ENST00000370747; ENST00000438486; ENST00000446486; ENST00000467790; ENST00000470323; ENST00000472152; ENST00000476911; ENST00000485662; ENST00000495254; BC022870; OTTHUMT00000026825; OTTHUMT00000026826; OTTHUMT00000026827; OTTHUMT00000026828; OTTHUMT00000026829; OTTHUMT00000026830; OTTHUMT00000026831; OTTHUMT00000026832; OTTHUMT00000026833	IFI44	interferon-induced protein 44	chr1	+	Multiple_Complex	78649792	78664078
TC0600012038.hg.1	10.2	11.27	0.07	0.08	T	T	-2.1	2.42e-06	0.0027	7.98e-06	0.0034	T	NM_001270472; NM_002388; ENST00000229854; ENST00000419835; ENST00000421471; ENST00000476448; ENST00000596288; ENST00000596983; ENST00000616552; BC001626; BC003509; OTTHUMT00000040897; OTTHUMT00000040899; OTTHUMT00000040900; OTTHUMT00000464551; OTTHUMT00000470784	MCM3	minichromosome maintenance complex component 3	chr6	-	Multiple_Complex	52264009	52284881
TC0800010825.hg.1	6.91	7.98	0.12	0.2	T	T	-2.09	6.21e-05	0.013	0.0001	0.0168	T	NM_020647; ENST00000342232; ENST00000518195; ENST00000519947; BC140875; BC140876; OTTHUMT00000379102; OTTHUMT00000379104; OTTHUMT00000379105	JPH1	junctophilin 1	chr8	-	Multiple_Complex	74234700	74321361
TC1600011322.hg.1	7.17	8.21	0.36	0.19	T	T	-2.06	0.0007	0.043	0.0024	0.077	T	NM_138418; BC001912; BC111391; OTTHUMT00000109345; OTTHUMT00000109346; OTTHUMT00000109347; OTTHUMT00000440559; OTTHUMT00000473577; OTTHUMT00000473578; OTTHUMT00000473579	FAM195A	family with sequence similarity 195, member A	chr16	+	Multiple_Complex	641813	648474
TC0300008183.hg.1	5.98	7.02	0.08	0.5	T	T	-2.06	0.0012	0.0551	0.0034	0.0909	T	CEP97.fAug10-unspliced	CEP97	Transcript Identified by AceView, Entrez Gene ID(s) 79598	chr3	+	Unassigned	101724960	101725533
TC0600011224.hg.1	7.77	8.81	0.48	0.04	T	T	-2.06	0.0014	0.0584	0.0044	0.1034	T	NM_003519; ENST00000377401; OTTHUMT00000040153	HIST1H2BL	histone cluster 1, H2bl	chr6	-	Coding	27807444	27807931
TC0400007285.hg.1	5.31	6.35	0.43	0.13	T	T	-2.06	0.0014	0.0595	0.0048	0.108	T	NM_001278590; NM_001278591; NM_001278592; NM_006859; NM_194451; ENST00000261434; ENST00000340169; ENST00000381846; ENST00000424936; ENST00000509519; ENST00000513731; ENST00000515061; BC023635; OTTHUMT00000216815; OTTHUMT00000216816; OTTHUMT00000361034; OTTHUMT00000361035; OTTHUMT00000361037; OTTHUMT00000361038; OTTHUMT00000361039	LIAS	lipoic acid synthetase	chr4	+	Multiple_Complex	39459000	39477653
TC1000008400.hg.1	8.29	9.32	0.39	0.27	T	T	-2.05	0.0007	0.0429	0.0019	0.0668	T	NM_001270927; NM_001270928; NM_001270929; NM_001270930; NM_001548; ENST00000371804; ENST00000546318; BC007091; OTTHUMT00000049302	IFIT1	interferon-induced protein with tetratricopeptide repeats 1	chr10	+	Coding	89392546	89406487
TC1700012087.hg.1	6.52	7.56	0.39	0.32	T	T	-2.05	0.0018	0.0674	0.0045	0.1039	T	NM_001271006; NM_001271007; NM_144998; ENST00000306704; ENST00000392359; ENST00000577379; ENST00000579520; ENST00000580090; ENST00000580435; ENST00000583767; ENST00000584347; ENST00000584514; ENST00000584600; ENST00000585091; BC009571; OTTHUMT00000255173; OTTHUMT00000255174; OTTHUMT00000441992; OTTHUMT00000441993; OTTHUMT00000441994; OTTHUMT00000441995; OTTHUMT00000441996; OTTHUMT00000441997; OTT…	STRA13	stimulated by retinoic acid 13	chr17	-	Multiple_Complex	82018702	82024107
TC0600007266.hg.1	8.28	9.32	0.35	0.22	T	T	-2.05	0.002	0.0709	0.0064	0.1229	T	hsa_circ_0001584	HIST1H1C	Memczak2013 ANTISENSE, CDS, coding, INTERNAL best transcript NM_005319	chr6	+	NonCoding	26056047	26056184
TC0300006956.hg.1	9.74	10.77	0.21	0.47	T	T	-2.04	0.0047	0.1064	0.0091	0.148	T	NM_015141; ENST00000282541; ENST00000425459; ENST00000428684; ENST00000429432; ENST00000431009; ENST00000474846; ENST00000496151; BC028726; OTTHUMT00000341975; OTTHUMT00000341976; OTTHUMT00000342012; OTTHUMT00000342013; OTTHUMT00000342014; OTTHUMT00000342015; OTTHUMT00000342016	GPD1L	glycerol-3-phosphate dehydrogenase 1-like	chr3	+	Multiple_Complex	32105689	32168715
TC0200010328.hg.1	12.09	13.11	0.11	0.13	T	T	-2.03	7.58e-06	0.0046	4.44e-06	0.0027	T	NM_001127257; NM_020342; ENST00000359634; ENST00000409086; ENST00000412905; ENST00000418005; ENST00000430412; ENST00000444421; ENST00000458054; ENST00000464301; ENST00000465851; BC101516; BC112223; OTTHUMT00000334995; OTTHUMT00000335185; OTTHUMT00000335186; OTTHUMT00000335187; OTTHUMT00000335189; OTTHUMT00000335190; OTTHUMT00000335191; OTTHUMT00000335192; OTTHUMT00000335193; uc002uth.4	SLC39A10	solute carrier family 39 (zinc transporter), member 10	chr2	+	Multiple_Complex	195575977	195737702
TC0200008085.hg.1	4.28	5.3	0.77	0.35	T	T	-2.02	0.0171	0.1957	0.0475	0.308	T	hsa_circ_0001033	TTC31	Memczak2013 ALT_ACCEPTOR, ALT_DONOR, coding, INTERNAL, intronic best transcript NM_022492	chr2	+	NonCoding	74489640	74489743
TC0200007506.hg.1	7.46	8.47	0.32	0.24	T	T	-2.02	0.0005	0.0339	0.0016	0.0632	T	NM_002354; ENST00000263735; ENST00000405271; ENST00000419334; ENST00000456133; ENST00000474691; ENST00000490733; BC014785; OTTHUMT00000250792; OTTHUMT00000323354; OTTHUMT00000323638; OTTHUMT00000323639; OTTHUMT00000323640; OTTHUMT00000323641	EPCAM	epithelial cell adhesion molecule	chr2	+	Multiple_Complex	47345158	47387601
TC0200007115.hg.1	6.12	7.13	0.3	0.14	T	T	-2.02	0.0002	0.0217	0.0002	0.0186	T	NM_001287527; NM_001287528; NM_024692; NR_109844; ENST00000320081; ENST00000401605; ENST00000401617; ENST00000404424; ENST00000415891; ENST00000438819; ENST00000449202; ENST00000456385; ENST00000471165; ENST00000481628; ENST00000491701; ENST00000493551; BC126167; BC136331; OTTHUMT00000215123; OTTHUMT00000324913; OTTHUMT00000324914; OTTHUMT00000324915; OTTHUMT00000324916; OTTHUMT00000324917; OTTHU…	CLIP4	CAP-GLY domain containing linker protein family, member 4	chr2	+	Multiple_Complex	29097676	29189643
TC0300006477.hg.1	5.91	6.92	0.44	0.23	T	T	-2.01	0.0074	0.1297	0.0102	0.1567	T	NM_001099952; NM_001168272; NM_002222; ENST00000302640; ENST00000354582; ENST00000357086; ENST00000443694; ENST00000456211; ENST00000463980; ENST00000467056; ENST00000467545; ENST00000472205; ENST00000477577; ENST00000478515; ENST00000479831; ENST00000481415; ENST00000487016; ENST00000490572; ENST00000491868; ENST00000493491; ENST00000494681; ENST00000544951; OTTHUMT00000337979; OTTHUMT0000033798…	ITPR1	inositol 1,4,5-trisphosphate receptor, type 1	chr3	+	Multiple_Complex	4493348	4847840
TC0100006725.hg.1	9.21	10.22	0.21	0.09	T	T	-2.01	3.58e-05	0.0098	0.0001	0.0168	T	NM_001289861; NM_001289862; NM_001289863; NM_001289864; NM_016831; ENST00000361923; ENST00000377532; ENST00000377541; ENST00000463106; ENST00000473653; ENST00000494684; ENST00000602883; ENST00000613533; ENST00000614998; BC146781; OTTHUMT00000003606; OTTHUMT00000003607; OTTHUMT00000003608; OTTHUMT00000003609; OTTHUMT00000097956; OTTHUMT00000097957; OTTHUMT00000467520; uc001aon.3	PER3	period circadian clock 3	chr1	+	Multiple_Complex	7784320	7845180
TC0X00007053.hg.1	6.97	7.98	0.39	0.23	T	T	-2.01	0.0051	0.1105	0.0138	0.1818	T	NM_000240; NM_001270458; ENST00000338702; ENST00000490604; ENST00000497485; ENST00000542639; BC008064; BC044787; OTTHUMT00000056300; OTTHUMT00000056301; OTTHUMT00000056302	MAOA	monoamine oxidase A	chrX	+	Multiple_Complex	43654907	43746824
TC1900011031.hg.1	5.45	6.45	0.23	0.37	T	T	-2.01	0.029	0.2464	0.0487	0.3111	T	NM_001291296; NM_007059; NR_111923; ENST00000338134; ENST00000594139; ENST00000594208; ENST00000595484; ENST00000595554; ENST00000598699; ENST00000600271; ENST00000600551; ENST00000602193; BC009249; OTTHUMT00000466672; OTTHUMT00000466866; OTTHUMT00000466867; OTTHUMT00000466868; OTTHUMT00000466869; OTTHUMT00000467005; OTTHUMT00000467006; OTTHUMT00000467007; OTTHUMT00000467008	KPTN	kaptin (actin binding protein)	chr19	-	Multiple_Complex	47475141	47484268
TC0100012002.hg.1	6.38	7.39	0.39	0.18	T	T	-2.01	0.0028	0.0837	0.0017	0.0652	T	NM_032435; ENST00000366622; ENST00000366623; ENST00000366624; BC136648; BC136649; CCDS1598.1; hsa_circ_0016997; uc001hvs.1; uc001hvt.4; uc001hvu.5	KIAA1804; MLK4	mixed lineage kinase 4; Mitogen-activated protein kinase kinase kinase MLK4 [Source:UniProtKB/Swiss-Prot;Acc:Q5TCX8]; Salzman2013 ANNOTATED, CDS, coding, INTERNAL, OVCODE, OVEXON best transcript NM_032435	chr1	+	Multiple_Complex	233327768	233385148
TC1700007642.hg.1	4.27	5.28	0.36	0.42	T	T	-2.01	0.0116	0.1623	0.0337	0.2698	T	ENST00000612760; ENST00000614766; BC072411; OTTHUMT00000477267; OTTHUMT00000477268	MRM1	mitochondrial rRNA methyltransferase 1	chr17	+	Multiple_Complex	36601572	36608971
TC1700008511.hg.1	10.77	9.77	0.07	0.27	T	T	2	5.41e-05	0.0118	3.16e-05	0.0073	T	NM_005994; ENST00000240328; ENST00000419047; ENST00000477081; ENST00000586986; BC052566; OTTHUMT00000346977; OTTHUMT00000347754; OTTHUMT00000347755; OTTHUMT00000449645	TBX2	T-box 2	chr17	+	Multiple_Complex	61399896	61409466
TC1100007808.hg.1	5.62	4.62	0.54	0.21	T	T	2	0.0173	0.1966	0.0332	0.2681	T	hsa_circ_0000312	SDHAF2	Memczak2013 ALT_ACCEPTOR, ALT_DONOR, coding, INTERNAL, intronic best transcript NM_017841	chr11	+	NonCoding	61445100	61445255
TC1500008046.hg.1	7.46	6.46	0.23	0.08	T	T	2	0.01	0.1507	0.0305	0.2596	T	NM_001293298; NM_001293304; NM_018689; ENST00000220244; ENST00000356249; ENST00000394685; ENST00000495041; ENST00000559966; ENST00000560027; ENST00000611615; BC020256; OTTHUMT00000291389; OTTHUMT00000313748; OTTHUMT00000313749; OTTHUMT00000313750; OTTHUMT00000417671; OTTHUMT00000417672	CEMIP	cell migration inducing protein, hyaluronan binding	chr15	+	Multiple_Complex	80779343	80951776
TC1000008054.hg.1	14.46	13.46	0.16	0.05	T	T	2	2.47e-05	0.0078	4.27e-05	0.0085	T	NM_001145031; NM_002658; ENST00000372764; ENST00000446342; ENST00000481390; ENST00000494287; ENST00000496926; BC013575; OTTHUMT00000048727; OTTHUMT00000048730; OTTHUMT00000048731; OTTHUMT00000048733	PLAU	plasminogen activator, urokinase	chr10	+	Multiple_Complex	73909177	73917500
TC0700008264.hg.1	5.63	4.62	0.52	0.5	T	T	2.01	0.0147	0.1835	0.0143	0.1841	T	DBF4.lAug10-unspliced	DBF4	Transcript Identified by AceView, Entrez Gene ID(s) 10926	chr7	+	Unassigned	87889845	87890203
TC1500010322.hg.1	6.75	5.73	0.26	0.22	T	T	2.02	0.0017	0.0656	0.0058	0.117	T	hsa_circ_0000648	KLHL25	Memczak2013 ALT_ACCEPTOR, ALT_DONOR, coding, INTERNAL, intronic best transcript NM_022480	chr15	-	NonCoding	85791966	85792239
TC0500006436.hg.1	5.19	4.18	0.63	0.27	T	T	2.02	0.0325	0.2612	0.0754	0.3734	T	hsa_circ_0092371	PLEKHG4B	Zhang2013 ALT_ACCEPTOR, ALT_DONOR, coding, INTERNAL, intronic best transcript NM_052909	chr5	+	NonCoding	173548	173767
TC2000006642.hg.1	6.78	5.77	0.24	0.19	T	T	2.02	0.0001	0.0174	0.0002	0.0215	T	NM_001200; ENST00000378827; OTTHUMT00000077918	BMP2	bone morphogenetic protein 2	chr20	+	Coding	6767664	6780280
TC0700007031.hg.1	8.11	7.09	0.17	0.51	T	T	2.03	0.0049	0.1092	0.0043	0.1018	T	hsa_circ_0001692	JAZF1	Memczak2013 ANTISENSE, coding, INTERNAL, intronic best transcript NM_175061	chr7	+	NonCoding	28159374	28159497
TC0500009423.hg.1	10.61	9.58	0.06	0.14	T	T	2.04	6.48e-06	0.0046	2.35e-05	0.0061	T	hsa_circ_0092356	NPM1	Zhang2013 ALT_ACCEPTOR, ALT_DONOR, coding, INTERNAL, intronic best transcript NM_002520	chr5	+	NonCoding	171391860	171392439
TC2200008995.hg.1	6.39	5.36	0.26	0.26	T	T	2.05	0.0005	0.0338	0.0013	0.0562	T	NM_058238; ENST00000339464; ENST00000409496; ENST00000410058; ENST00000410089; ENST00000428540; BC034923; OTTHUMT00000336418; OTTHUMT00000336419; OTTHUMT00000336420; OTTHUMT00000336421; OTTHUMT00000336422	WNT7B	wingless-type MMTV integration site family, member 7B	chr22	-	Multiple_Complex	45920362	45977129
TC0900010439.hg.1	4.13	3.1	0.72	0.28	T	F	2.05	0.0139	0.1788	0.0416	0.2945	F	NM_001177310; NM_001177311; NM_017662; ENST00000359047; ENST00000360774; ENST00000361255; ENST00000449912; ENST00000483186; OTTHUMT00000052693; OTTHUMT00000052694; OTTHUMT00000052696; uc004ajk.1; uc004ajl.1; uc022bib.1	TRPM6	transient receptor potential cation channel, subfamily M, member 6	chr9	-	Multiple_Complex	74722495	74888094
TC0500010203.hg.1	10.81	9.77	0.27	0.13	T	T	2.05	9.78e-05	0.0159	4.91e-05	0.0095	T	NM_012334; ENST00000274203; ENST00000502436; ENST00000505695; ENST00000506343; ENST00000507288; ENST00000508318; ENST00000510401; ENST00000511972; ENST00000512061; ENST00000513610; ENST00000513882; ENST00000515803; BC137168; BC150285; OTTHUMT00000366167; OTTHUMT00000366168; OTTHUMT00000366169; OTTHUMT00000366170; OTTHUMT00000366171; OTTHUMT00000366172; OTTHUMT00000366173; OTTHUMT00000366174; OTTH…	MYO10	myosin X	chr5	-	Multiple_Complex	16661907	16936276
TC2000007325.hg.1	5.36	4.32	0.35	0.23	T	T	2.07	0.0006	0.0377	0.0016	0.063	T	NM_001018082; NR_130907; ENST00000373348; ENST00000416116; ENST00000470147; ENST00000537425; BC029594; BC119704; BC119705; OTTHUMT00000079196; OTTHUMT00000079197; OTTHUMT00000079198; uc002xjb.1	ADIG	adipogenin	chr20	+	Multiple_Complex	38581195	38588463
TC0600010211.hg.1	5.37	4.32	0.4	0.31	T	T	2.07	0.0147	0.1835	0.0192	0.2107	T	NM_031949; ENST00000239587; ENST00000512917; ENST00000515138; BC030650; BC047411; OTTHUMT00000043127; OTTHUMT00000365572; OTTHUMT00000365573	TTLL2	tubulin tyrosine ligase-like family member 2	chr6	+	Coding	167325086	167359503
TC1600011495.hg.1	7.35	6.3	0.15	0.15	T	T	2.08	7.47e-06	0.0046	2.79e-05	0.0068	T	ENST00000569102	GPRC5B	G protein-coupled receptor, class C, group 5, member B	chr16	-	NonCoding	19857299	19858046
TC0500010511.hg.1	7.54	6.49	0.58	0.38	T	T	2.08	0.0043	0.1018	0.004	0.0979	T	NM_023073; ENST00000425232; ENST00000504716; ENST00000505121; ENST00000505431; ENST00000508244; ENST00000508405; ENST00000509849; ENST00000509957; ENST00000510830; ENST00000511210; ENST00000511781; ENST00000511824; ENST00000512288; ENST00000514429; ENST00000515380; BC144069; BC150594; OTTHUMT00000360806; OTTHUMT00000360807; OTTHUMT00000360808; OTTHUMT00000360810; OTTHUMT00000360811; OTTHUMT000003…	C5orf42	chromosome 5 open reading frame 42	chr5	-	Multiple_Complex	37106228	37249428
TC0800009898.hg.1	4.34	3.28	0.4	0.47	F	F	2.09	0.0194	0.2084	0.0191	0.2107	F	hsa_circ_0001783	ADAM28	Memczak2013 ANTISENSE, coding, INTERNAL, intronic best transcript NM_014265	chr8	-	NonCoding	24301210	24301380
TC1200011330.hg.1	11.71	10.64	0.14	0.13	T	T	2.1	2.67e-06	0.0027	1.21e-06	0.0012	T	NM_203394; ENST00000322886; ENST00000416496; ENST00000547316; ENST00000550669; ENST00000551058; ENST00000551558; ENST00000552907; BC136366; BC136367; OTTHUMT00000406716; OTTHUMT00000406717; OTTHUMT00000406718; OTTHUMT00000406719; OTTHUMT00000406720; OTTHUMT00000406721; OTTHUMT00000406722	E2F7	E2F transcription factor 7	chr12	-	Multiple_Complex	77021246	77065580
TC1900008300.hg.1	6.66	5.59	0.52	0.05	T	T	2.1	0.0011	0.0544	0.0009	0.0464	T	NM_006509; ENST00000221452; ENST00000505236; ENST00000509229; ENST00000509480; ENST00000510184; ENST00000589972; ENST00000625761; BC028013; OTTHUMT00000367361; OTTHUMT00000367362; OTTHUMT00000367363; OTTHUMT00000367364; OTTHUMT00000367365; OTTHUMT00000453277	RELB	v-rel avian reticuloendotheliosis viral oncogene homolog B	chr19	+	Multiple_Complex	45001430	45038198
TC1100007274.hg.1	4.3	3.22	0.4	0.37	T	T	2.11	0.0348	0.2697	0.0291	0.2538	T	hsa_circ_0000291	CD44	Memczak2013 ALT_ACCEPTOR, ALT_DONOR, coding, INTERNAL, intronic best transcript NM_001202557	chr11	+	NonCoding	35141471	35141781
TC1900007554.hg.1	5.42	4.33	0.33	0.14	T	T	2.13	0.0007	0.0421	0.002	0.0704	T	NM_001242680; ENST00000601693; OTTHUMT00000464396	ZNF729	zinc finger protein 729	chr19	+	Multiple_Complex	22286408	22317176
TC1100013066.hg.1	4.23	3.14	0.52	0.29	T	T	2.13	0.0101	0.1515	0.0261	0.241	T	NM_001012710; ENST00000398531; BC137550; BC137566; OTTHUMT00000127968	KRTAP5-10	keratin associated protein 5-10	chr11	+	Coding	71565563	71566738
TC0500012956.hg.1	5.08	3.99	0.63	0.41	T	T	2.13	0.0404	0.2898	0.1012	0.4204	T	NM_002115; ENST00000292432; ENST00000504910; ENST00000506834; ENST00000509717; ENST00000514058; ENST00000514666; BC028129; OTTHUMT00000253428; OTTHUMT00000372161; OTTHUMT00000372162; OTTHUMT00000372163; OTTHUMT00000372164; OTTHUMT00000372165	HK3	hexokinase 3 (white cell)	chr5	-	Multiple_Complex	176880869	176899332
TC0400012820.hg.1	10.1	9.01	0.07	0.14	T	T	2.14	1.07e-05	0.0052	2.04e-06	0.0017	T	NM_001291812; NM_004464; NM_033143; ENST00000312465; ENST00000380628; ENST00000456523; ENST00000503413; BC074858; BC074859; BC131502; OTTHUMT00000252627; OTTHUMT00000252628; OTTHUMT00000362782; OTTHUMT00000362783	FGF5	fibroblast growth factor 5	chr4	+	Multiple_Complex	80266588	80291017
TC1500010157.hg.1	5.88	4.77	0.31	0.13	T	T	2.15	0.0001	0.0185	0.0005	0.0335	T	NM_014272; ENST00000388820; ENST00000565793; ENST00000566303; ENST00000568712; ENST00000569934; BC061631; OTTHUMT00000421331; OTTHUMT00000421332; OTTHUMT00000421333; OTTHUMT00000421334; OTTHUMT00000421335; uc002bej.4	ADAMTS7	ADAM metallopeptidase with thrombospondin type 1 motif 7	chr15	-	Multiple_Complex	78759203	78811431
TC0800008943.hg.1	6.89	5.78	0.46	0.46	T	T	2.16	0.0143	0.1811	0.0426	0.2966	T	PHF20L1.vdAug10-unspliced	PHF20L1	Transcript Identified by AceView, Entrez Gene ID(s) 51105	chr8	+	Unassigned	132830401	132830938
TC0300011517.hg.1	4.85	3.74	0.39	0.31	T	T	2.17	0.0035	0.0926	0.0115	0.1679	T	NM_001126128; NM_021935; ENST00000295619; ENST00000353065; BC069395; BC096695; BC098110; BC098162; OTTHUMT00000352301; OTTHUMT00000352302	PROK2	prokineticin 2	chr3	-	Coding	71771655	71785206
TC0100010365.hg.1	6.93	5.81	0.38	0.36	T	T	2.17	0.0188	0.2048	0.0541	0.325	T	NM_001184866; NM_001184867; NM_001184870; NM_001184871; NM_001184872; NM_001184873; NM_032738; ENST00000236938; ENST00000294796; ENST00000309691; ENST00000349527; ENST00000350710; ENST00000367949; ENST00000367950; ENST00000367953; ENST00000367957; ENST00000367959; ENST00000465403; ENST00000470841; ENST00000540521; ENST00000546024; BC006521; OTTHUMT00000083574; OTTHUMT00000083575; OTTHUMT000000835…	FCRLA	Fc receptor-like A	chr1	+	Multiple_Complex	161706972	161714352
TC1100010418.hg.1	12.53	11.4	0.05	0.03	T	T	2.18	2.14e-06	0.0027	8.09e-06	0.0034	T	NM_031217; ENST00000263181; ENST00000526288; ENST00000531047; ENST00000533466; BC048347; OTTHUMT00000388328; OTTHUMT00000388329; OTTHUMT00000388385; OTTHUMT00000388386	KIF18A	kinesin family member 18A	chr11	-	Multiple_Complex	28020616	28108308
TC1000008727.hg.1	9.77	8.65	0.15	0.49	T	T	2.18	0.0011	0.0545	7.02e-06	0.0033	T	NM_001077494; NM_001261403; NM_001288724; NM_002502; ENST00000189444; ENST00000336486; ENST00000369966; ENST00000428099; ENST00000467116; ENST00000471698; ENST00000473400; ENST00000593908; ENST00000601386; ENST00000610498; BC002844; OTTHUMT00000050078; OTTHUMT00000050079; OTTHUMT00000050080; OTTHUMT00000050081; OTTHUMT00000050082; OTTHUMT00000465401; OTTHUMT00000465402; OTTHUMT00000465403	NFKB2	nuclear factor of kappa light polypeptide gene enhancer in B-cells 2 (p49/p100)	chr10	+	Multiple_Complex	102394110	102402529
TC1300006879.hg.1	7.61	6.48	0.3	0.48	T	T	2.19	0.0063	0.1211	0.0177	0.203	T	NM_001111045; NM_001111046; NM_001111047; NM_003914; ENST00000255465; ENST00000440264; ENST00000625767; ENST00000630422; BC036346; OTTHUMT00000044514; OTTHUMT00000044515; OTTHUMT00000481769; OTTHUMT00000481770	CCNA1	cyclin A1	chr13	+	Multiple_Complex	36431520	36442882
TC1000008628.hg.1	4.05	2.92	0.25	0.49	T	F	2.19	0.0069	0.1256	0.0214	0.2218	F	NM_000392; ENST00000370434; ENST00000370449; ENST00000496621; BC136419; OTTHUMT00000049825; OTTHUMT00000049826; OTTHUMT00000049827	ABCC2	ATP binding cassette subfamily C member 2	chr10	+	Multiple_Complex	99782598	99852192
TC0200010216.hg.1	12.07	10.93	0.17	0.05	T	T	2.21	2.2e-06	0.0027	4.85e-06	0.0027	T	NM_001144999; NM_001145000; NM_002210; ENST00000261023; ENST00000374907; ENST00000430709; ENST00000433736; ENST00000460641; ENST00000474571; ENST00000496477; ENST00000496854; BC126231; BC136442; BC144100; OTTHUMT00000255882; OTTHUMT00000334603; OTTHUMT00000334604; OTTHUMT00000334605; OTTHUMT00000334606; OTTHUMT00000334607; OTTHUMT00000334608; OTTHUMT00000334611	ITGAV	integrin alpha V	chr2	+	Multiple_Complex	186590063	186680902
TC1200008683.hg.1	11.75	10.6	0.21	0.14	T	T	2.21	7.1e-05	0.0135	2.93e-05	0.0069	T	NM_001173982; NM_018413; ENST00000303694; ENST00000546689; ENST00000547956; ENST00000549016; ENST00000549260; ENST00000550711; BC013315; OTTHUMT00000405959; OTTHUMT00000405960; OTTHUMT00000406053; OTTHUMT00000406054; OTTHUMT00000406056; OTTHUMT00000406057	CHST11	carbohydrate (chondroitin 4) sulfotransferase 11	chr12	+	Multiple_Complex	104455295	104762014
TC0200015514.hg.1	7.4	6.25	0.21	0.39	T	T	2.21	6.84e-05	0.0135	0.0002	0.0215	T	NM_001098199; NM_001261452; NM_001261453; NM_001261454; NM_001261455; NM_005279; ENST00000407325; ENST00000411719; ENST00000437420; ENST00000439932; ENST00000442134; ENST00000447845; ENST00000451790; ENST00000458440; ENST00000612892; ENST00000621141; BC067833; OTTHUMT00000256394; OTTHUMT00000336483; OTTHUMT00000336484; OTTHUMT00000336485; OTTHUMT00000336486; OTTHUMT00000336487; OTTHUMT00000336488…	GPR1	G protein-coupled receptor 1	chr2	-	Coding	206175316	206218047
TC0300013513.hg.1	10.34	9.19	0.26	0.14	T	T	2.23	4.79e-05	0.0111	6.98e-05	0.0115	T	NM_001134418; NM_018192; ENST00000319332; ENST00000426003; ENST00000427335; ENST00000444866; ENST00000463171; ENST00000467131; ENST00000470925; ENST00000475095; ENST00000482780; ENST00000490940; BC005029	P3H2	prolyl 3-hydroxylase 2	chr3	-	Multiple_Complex	189956728	190122437
TC0800011064.hg.1	7.69	6.53	0.21	0.29	T	T	2.23	1.1e-05	0.0052	4e-05	0.0082	T	NM_004929; ENST00000265431; ENST00000469032; ENST00000473670; ENST00000476853; ENST00000482702; ENST00000497376; ENST00000514406; ENST00000518457; ENST00000520613; ENST00000522070; ENST00000523716; BC006478; BC020864; OTTHUMT00000259338; OTTHUMT00000259339; OTTHUMT00000259340; OTTHUMT00000259341; OTTHUMT00000259342; OTTHUMT00000259343; OTTHUMT00000376489; OTTHUMT00000376490; OTTHUMT00000376491; O…	CALB1	calbindin 1	chr8	-	Multiple_Complex	90058608	90095475
TC1200008685.hg.1	4.76	3.6	0.49	0.21	T	F	2.23	0.0046	0.106	0.0029	0.0826	F	CHST11.hAug10-unspliced	CHST11	Transcript Identified by AceView, Entrez Gene ID(s) 50515	chr12	+	Unassigned	104459095	104469034
TC1200010538.hg.1	10.47	9.3	0.08	0.15	T	T	2.26	6.85e-06	0.0046	5.31e-08	0.0002	T	NM_001143668; NM_181847; ENST00000266581; ENST00000429635; ENST00000550413; BC047595; BC095477; OTTHUMT00000405075; OTTHUMT00000405076; OTTHUMT00000405078	AMIGO2	adhesion molecule with Ig-like domain 2	chr12	-	Coding	47075707	47079951
TC1700009811.hg.1	6.32	5.15	0.13	0.25	T	T	2.26	0.0003	0.029	0.0006	0.0389	T	hsa_circ_0006440	HS3ST3A1	Jeck2013 ALT_ACCEPTOR, ALT_DONOR, coding, INTERNAL, intronic best transcript NM_006042	chr17	-	NonCoding	13530063	13541930
TC0100015787.hg.1	5.56	4.38	0.77	0.57	T	T	2.27	0.0499	0.3148	0.1326	0.4656	T	POGZ.vlAug10-unspliced	POGZ	Transcript Identified by AceView, Entrez Gene ID(s) 23126	chr1	-	Unassigned	151408888	151408981
TC1000010276.hg.1	9.39	8.21	0.07	0.16	T	T	2.28	5.3e-06	0.0044	1.73e-05	0.0054	T	NRP1.vdAug10-unspliced	NRP1	Transcript Identified by AceView, Entrez Gene ID(s) 8829	chr10	-	Unassigned	33271449	33272388
TC0100010674.hg.1	5.08	3.88	0.24	0.39	T	T	2.3	0.0024	0.0765	0.0075	0.1333	T	NM_005684; ENST00000367685; BC067456; BC067457; BC067458; BC067459; BC067460; BC069460; BC095532; OTTHUMT00000084511	GPR52	G protein-coupled receptor 52	chr1	+	Coding	174448074	174449545
TC0500007368.hg.1	12.8	11.6	0.04	0.14	T	T	2.31	1.34e-06	0.0021	3.65e-06	0.0024	T	NM_002203; NR_073103; NR_073104; NR_073105; NR_073106; NR_073107; ENST00000296585; ENST00000503810; ENST00000509814; ENST00000509960; ENST00000510722; ENST00000513685; OTTHUMT00000253857; OTTHUMT00000367803; OTTHUMT00000367804; OTTHUMT00000367805; OTTHUMT00000367806; OTTHUMT00000368751; uc003joy.3	ITGA2	integrin, alpha 2 (CD49B, alpha 2 subunit of VLA-2 receptor)	chr5	+	Multiple_Complex	52989326	53094779
TC0100011267.hg.1	12.63	11.41	0.25	0.09	T	T	2.32	5.66e-06	0.0045	1.84e-05	0.0056	T	NM_001001396; NM_001684; ENST00000341360; ENST00000356729; ENST00000357681; ENST00000367218; ENST00000458092; ENST00000466407; ENST00000484746; BC140774; BC150293; OTTHUMT00000087462; OTTHUMT00000087463; OTTHUMT00000087464; OTTHUMT00000087465; OTTHUMT00000098774; OTTHUMT00000098775	ATP2B4	ATPase, Ca++ transporting, plasma membrane 4	chr1	+	Multiple_Complex	203626561	203744081
TC0500010043.hg.1	9.64	8.41	0.4	0.07	T	T	2.35	8.02e-05	0.0145	0.0002	0.0233	T	NM_003966; ENST00000382496; ENST00000509486; ENST00000513968; ENST00000514923; BC115696; OTTHUMT00000206989; OTTHUMT00000365997; OTTHUMT00000365998; OTTHUMT00000365999	SEMA5A	sema domain, seven thrombospondin repeats (type 1 and type 1-like), transmembrane domain (TM) and short cytoplasmic domain, (semaphorin) 5A	chr5	-	Multiple_Complex	9035026	9546121
TC1500006925.hg.1	14.37	13.12	0.14	0.16	T	T	2.37	3.3e-06	0.0032	1.98e-07	0.0004	T	NM_003246; ENST00000260356; ENST00000397591; ENST00000466755; ENST00000484734; ENST00000490247; ENST00000497720; ENST00000559746; ENST00000560894; BC136469; BC136470; OTTHUMT00000257831; OTTHUMT00000257832; OTTHUMT00000257833; OTTHUMT00000257835; OTTHUMT00000257836; OTTHUMT00000257837; OTTHUMT00000257838; OTTHUMT00000418642	THBS1	thrombospondin 1	chr15	+	Multiple_Complex	39581079	39599466
TC0500011334.hg.1	9.04	7.79	0.13	0.18	T	T	2.38	2.07e-05	0.0075	7.13e-05	0.0117	T	TMEM167A.iAug10-unspliced	TMEM167A	Transcript Identified by AceView, Entrez Gene ID(s) 153339	chr5	-	Unassigned	83059099	83059250
TC0600007847.hg.1	9.87	8.61	0.25	0.18	T	T	2.38	0.0001	0.0196	1.14e-05	0.0042	T	NM_000389; NM_001220777; NM_001220778; NM_001291549; NM_078467; ENST00000244741; ENST00000373711; ENST00000405375; ENST00000448526; ENST00000459970; ENST00000462537; ENST00000478800; ENST00000615513; BC000275; BC000312; BC001935; BC013967; OTTHUMT00000040354; OTTHUMT00000040355; OTTHUMT00000040356; OTTHUMT00000040357; OTTHUMT00000040358	CDKN1A	cyclin-dependent kinase inhibitor 1A (p21, Cip1)	chr6	+	Multiple_Complex	36676460	36687339
TC1700010853.hg.1	7.82	6.55	0.47	0.26	T	T	2.4	0.0041	0.0994	0.0133	0.1795	T	hsa_circ_0000775	KIF18B	Memczak2013 ALT_ACCEPTOR, coding, INTERNAL, intronic best transcript NM_001080443	chr17	-	NonCoding	44934936	44935030
TC1600006658.hg.1	8.7	7.42	0.22	0.26	T	T	2.43	4.48e-05	0.0109	0.0001	0.0176	T	NM_001012631; NM_001012632; NM_001012633; NM_001012634; NM_001012635; NM_001012636; NM_001012718; NM_001308078; NM_004221; ENST00000008180; ENST00000325568; ENST00000382213; ENST00000396887; ENST00000396890; ENST00000440815; ENST00000444393; ENST00000525003; ENST00000525228; ENST00000525377; ENST00000525643; ENST00000526464; ENST00000528163; ENST00000528652; ENST00000529550; ENST00000529699; ENST…	IL32	interleukin 32	chr16	+	Multiple_Complex	3065297	3082192
TC1100012852.hg.1	5.21	3.92	0.45	0.66	T	T	2.44	0.0317	0.2576	0.0703	0.3617	T	NR_125382; NR_125383; ENST00000525716; ENST00000525716.2; ENST00000533434.1; ENST00000533812.2; klerglaw.bAug10; OTTHUMT00000385642; OTTHUMT00000385643; OTTHUMT00000448585; uc001qgj.4; uc058jdx.1; uc058jdy.1	LOC103611081; LOC100507431; RP11-890B15.3; RP11-890B15.2; klerglaw	uncharacterized LOC103611081; uncharacterized LOC100507431; Transcript Identified by AceView; novel transcript	chr11	-	Multiple_Complex	130844191	130874814
TC0700010854.hg.1	5.88	4.59	0.2	0.12	T	T	2.45	1.39e-05	0.0061	1.71e-06	0.0016	T	NM_002192; ENST00000242208; ENST00000442711; ENST00000464515; BC007858; OTTHUMT00000250793; OTTHUMT00000338448; OTTHUMT00000338449	INHBA	inhibin beta A	chr7	-	Multiple_Complex	41685114	41703108
TC0100010923.hg.1	5.09	3.8	0.56	0.43	T	T	2.45	0.0076	0.1316	0.0141	0.1831	T	NM_001127708; NM_001127709; NM_001127710; NM_001303232; NM_005807; ENST00000367482; ENST00000367483; ENST00000367485; ENST00000445192; ENST00000533951; OTTHUMT00000086346; OTTHUMT00000382431; OTTHUMT00000382432; OTTHUMT00000382433; OTTHUMT00000382434	PRG4	proteoglycan 4	chr1	+	Multiple_Complex	186296273	186314562
TC0200016651.hg.1	9.68	8.38	0.16	0.44	T	T	2.46	8.5e-05	0.0148	9.83e-05	0.0141	T	NM_000104; ENST00000490576; ENST00000491456; ENST00000492443; ENST00000494864; ENST00000610745; ENST00000613082; ENST00000614273; BC012049; OTTHUMT00000218580; OTTHUMT00000325643; OTTHUMT00000325644; OTTHUMT00000325645; OTTHUMT00000325646; OTTHUMT00000325647; OTTHUMT00000327013	CYP1B1	cytochrome P450, family 1, subfamily B, polypeptide 1	chr2	-	Multiple_Complex	38066973	38109902
TC1100012810.hg.1	6.45	5.12	0.27	0.29	T	T	2.52	0.0006	0.0396	0.0008	0.045	T	NFRKB.uAug10-unspliced	NFRKB	Transcript Identified by AceView, Entrez Gene ID(s) 4798	chr11	-	Unassigned	129861133	129861689
TC1700012405.hg.1	6.14	4.79	0.71	0.27	T	T	2.55	0.0328	0.2626	0.0906	0.4025	T	NM_031960; ENST00000318329; ENST00000333822; OTTHUMT00000257684	KRTAP4-8	keratin associated protein 4-8	chr17	-	Multiple_Complex	41096966	41098141
TC1700008668.hg.1	6.05	4.69	0.25	0.46	T	T	2.57	0.0038	0.0954	0.0075	0.1326	T	hsa_circ_0002323	PRKCA	Jeck2013 ALT_ACCEPTOR, ALT_DONOR, coding, INTERNAL, intronic best transcript NM_002737	chr17	+	NonCoding	66691540	66691907
TC1200008678.hg.1	8.19	6.78	0.27	0.18	T	T	2.65	1.68e-05	0.0068	1.32e-05	0.0046	T	NM_001008394; ENST00000527879; BC027612; OTTHUMT00000387034	EID3	EP300 interacting inhibitor of differentiation 3	chr12	+	Coding	104303732	104305204
TC1500010854.hg.1	10.51	9.08	0.03	0.08	T	T	2.69	3.69e-07	0.0009	6.36e-08	0.0002	T	NM_001271854; NM_001271855; NM_007223; ENST00000299092; ENST00000543580; ENST00000558041; ENST00000560729; ENST00000561100; BC067106; OTTHUMT00000252117; OTTHUMT00000418451; OTTHUMT00000418452; OTTHUMT00000418595	GPR176	G protein-coupled receptor 176	chr15	-	Multiple_Complex	39799022	39920892
TC0200009905.hg.1	10.68	9.24	0.22	0.17	T	T	2.71	7.05e-06	0.0046	2.26e-05	0.0061	T	NM_001142270; NM_001142271; NM_001289763; NM_199204; ENST00000357546; ENST00000412271; ENST00000421653; ENST00000428522; ENST00000432060; ENST00000436483; ENST00000450153; ENST00000602501; BC058883; OTTHUMT00000255232; OTTHUMT00000333612; OTTHUMT00000333614; OTTHUMT00000333615; OTTHUMT00000333852; OTTHUMT00000333854; uc002ueq.3; uc010zdc.2; uc010zde.2	DHRS9	dehydrogenase/reductase (SDR family) member 9	chr2	+	Coding	169064789	169096167
TC1600011496.hg.1	9.78	8.33	0.13	0.14	T	T	2.74	3.96e-06	0.0035	3.24e-06	0.0022	T	NM_001304771; NM_016235; ENST00000535671; ENST00000562348; ENST00000562469; ENST00000564449; ENST00000566822; ENST00000568214; ENST00000569479; ENST00000569847; ENST00000570142; BC034467	GPRC5B	G protein-coupled receptor, class C, group 5, member B	chr16	-	Multiple_Complex	19858498	19886167
TC0800012006.hg.1	5.73	4.27	0.44	0.24	T	T	2.75	0.0002	0.0233	0.0004	0.0314	T	PTK2.wwAug10-unspliced	PTK2	Transcript Identified by AceView, Entrez Gene ID(s) 5747	chr8	-	Unassigned	140687797	140688341
TC0100012734.hg.1	6.2	4.73	0.37	0.22	T	T	2.78	0.0002	0.0241	0.0003	0.0238	T	NM_001561; ENST00000377507; ENST00000474475; ENST00000492571; ENST00000615230; BC006196; OTTHUMT00000003622; OTTHUMT00000003623; OTTHUMT00000083600	TNFRSF9	tumor necrosis factor receptor superfamily, member 9	chr1	-	Coding	7915871	7943165
TC0200012429.hg.1	5.06	3.57	0.86	0.22	T	F	2.82	0.0015	0.0609	0.0024	0.0779	F	hsa_circ_0000995	PPM1B	Memczak2013 ANTISENSE, coding, INTERNAL, intronic best transcript NM_001033556	chr2	-	NonCoding	44192549	44192649
TC0100010867.hg.1	14.68	13.11	0.11	0.08	T	T	2.98	1.06e-07	0.0007	1.94e-07	0.0004	T	NM_005562; NM_018891; ENST00000264144; ENST00000461729; ENST00000476255; ENST00000493293; BC112286; BC113378; OTTHUMT00000086258; OTTHUMT00000086259; OTTHUMT00000086260; OTTHUMT00000086261	LAMC2	laminin, gamma 2	chr1	+	Multiple_Complex	183186039	183245127
TC0700011626.hg.1	12.47	10.89	0.11	0.1	T	T	2.99	1.54e-07	0.0007	6.25e-08	0.0002	T	NM_006379; ENST00000265361; ENST00000411788; ENST00000419255; ENST00000427167; ENST00000458729; ENST00000459652; ENST00000470581; ENST00000475955; ENST00000487621; BC030690; OTTHUMT00000253279; OTTHUMT00000339901; OTTHUMT00000339902; OTTHUMT00000339903; OTTHUMT00000339904; OTTHUMT00000339905; OTTHUMT00000339906; OTTHUMT00000339907; OTTHUMT00000339908; uc003uhj.3	SEMA3C	sema domain, immunoglobulin domain (Ig), short basic domain, secreted, (semaphorin) 3C	chr7	-	Multiple_Complex	80742538	80922359
TC1300006848.hg.1	5.64	4.04	0.37	0.47	T	T	3.03	0.0007	0.0407	0.0023	0.0752	T	hsa_circ_0000473	RFC3	Memczak2013 ALT_ACCEPTOR, ALT_DONOR, coding, INTERNAL, intronic best transcript NM_181558	chr13	+	NonCoding	33842051	33842191
TC2200007204.hg.1	6.71	5.11	0.1	0.5	T	T	3.04	0.0003	0.0259	2.82e-05	0.0068	T	NM_002133; ENST00000216117; ENST00000412893; ENST00000481190; ENST00000494998; BC001491; OTTHUMT00000320657; OTTHUMT00000320658; OTTHUMT00000320659; OTTHUMT00000320660	HMOX1	heme oxygenase 1	chr22	+	Multiple_Complex	35380361	35394214
TC0700008582.hg.1	12.51	10.91	0.22	0.26	T	T	3.05	1.07e-06	0.0021	1.4e-07	0.0003	T	NM_000602; ENST00000223095; BC010860; OTTHUMT00000347458	SERPINE1	serpin peptidase inhibitor, clade E (nexin, plasminogen activator inhibitor type 1), member 1	chr7	+	Multiple_Complex	101127089	101139266
TC0600009597.hg.1	7.88	6.25	0.24	0.17	T	T	3.09	9.31e-07	0.002	1.08e-07	0.0003	T	NM_001270507; NM_001270508; NM_006290; ENST00000237289; ENST00000420009; ENST00000421450; ENST00000433680; ENST00000485192; ENST00000612899; ENST00000614035; ENST00000615468; ENST00000619035; ENST00000620204; ENST00000621150; BC113871; BC114480; OTTHUMT00000042414; OTTHUMT00000042415; OTTHUMT00000042416; OTTHUMT00000042417; OTTHUMT00000042418	TNFAIP3	tumor necrosis factor, alpha-induced protein 3	chr6	+	Multiple_Complex	137867188	137883314
TC0800011830.hg.1	7.26	5.59	0.61	0.5	T	T	3.19	0.0025	0.0791	0.0079	0.1367	T	hsa_circ_0001823	ASAP1	Memczak2013 ALT_ACCEPTOR, ALT_DONOR, coding, INTERNAL, intronic best transcript NM_018482	chr8	-	NonCoding	130121032	130121170
TC0500008736.hg.1	5.64	3.59	0.51	0.12	T	T	4.13	8.51e-06	0.005	2.32e-05	0.0061	T	NM_000358; ENST00000442011; ENST00000503087; ENST00000504185; ENST00000504411; ENST00000506699; ENST00000507018; ENST00000508076; ENST00000508767; ENST00000509485; ENST00000509749; ENST00000513497; ENST00000514242; ENST00000514554; ENST00000515433; ENST00000604555; BC000097; BC004972; OTTHUMT00000372108; OTTHUMT00000372110; OTTHUMT00000372114; OTTHUMT00000372115; OTTHUMT00000372116; OTTHUMT000003…	TGFBI	transforming growth factor, beta-induced, 68kDa	chr5	+	Multiple_Complex	136028895	136063818
TC1800009242.hg.1	8.97	6.83	0.18	0.24	T	T	4.39	2.17e-07	0.0007	2.91e-08	0.0002	T	NM_001143818; NM_002575; ENST00000299502; ENST00000404622; ENST00000413956; ENST00000443281; ENST00000457692; ENST00000482254; BC012609; OTTHUMT00000134009; OTTHUMT00000258062; OTTHUMT00000258063; OTTHUMT00000258064; OTTHUMT00000268561	SERPINB2	serpin peptidase inhibitor, clade B (ovalbumin), member 2	chr18	+	Multiple_Complex	63871692	63903890
TC0400011994.hg.1	9.53	7.36	0.3	0.34	T	T	4.48	8.83e-06	0.005	5.82e-06	0.003	T	NM_001101669; NM_003866; ENST00000262992; ENST00000503927; ENST00000504632; ENST00000505483; ENST00000506000; ENST00000506217; ENST00000506243; ENST00000506297; ENST00000506517; ENST00000506788; ENST00000507462; ENST00000507861; ENST00000508084; ENST00000508116; ENST00000509777; ENST00000510812; ENST00000511838; ENST00000512489; ENST00000512630; ENST00000513000; ENST00000514525; ENST00000514964; …	INPP4B	inositol polyphosphate-4-phosphatase type II B	chr4	-	Multiple_Complex	142023160	142847432
TC1100013087.hg.1	6.18	3.99	0.27	0.33	T	T	4.56	2.54e-07	0.0007	5.57e-08	0.0002	T	NM_001165; NM_182962; ENST00000263464; ENST00000526421; ENST00000527309; ENST00000527336; ENST00000528940; ENST00000532808; ENST00000615299; BC037420; OTTHUMT00000394158; OTTHUMT00000394159; OTTHUMT00000394160; OTTHUMT00000394161; OTTHUMT00000394163; OTTHUMT00000394164	BIRC3	baculoviral IAP repeat containing 3	chr11	+	Multiple_Complex	102317450	102339403
TC0400007836.hg.1	11.8	8.81	0.13	0.35	T	T	7.92	6.96e-09	0.0001	1.17e-09	2.52e-05	T	NM_000584; ENST00000307407; ENST00000401931; ENST00000483500; BC013615; OTTHUMT00000322211; OTTHUMT00000322212; OTTHUMT00000322213	CXCL8	chemokine (C-X-C motif) ligand 8	chr4	+	Multiple_Complex	73740506	73743716

## Sheet: complete gene list 6-hour
Complete list of genes evaluated in PC-3 after 6-hour exposure to FX-9
array_type=Clariom_S_Human
annotation=Clariom_S_Human.r1.na36.hg38.a1.transcript.csv
comparison=PC3 6h vs PC3 Ko
ID	PC3 6h Avg (log2)	PC3 Ko Avg (log2)	PC3 6h Standard Deviation	PC3 Ko Standard Deviation	PC3 6h Expressed	PC3 Ko Expressed	Fold Change	P-val	FDR P-val	Overall F-Test	Overall FDR F-Test	Expressed in Both Conditions	Public Gene IDs	Gene Symbol	Description	Chromosome	Strand	Group	Start	Stop
TC1700011004.hg.1	11.74	13.51	0.17	0.03	T	T	-3.41	8.12e-08	0.0002	2.6e-07	0.0004	T	NM_006361; ENST00000290295; BC007092; BC070233; OTTHUMT00000358087	HOXB13	homeobox B13	chr17	-	Coding	48724763	48729178
TC0800010894.hg.1	12.36	14.06	0.15	0.03	T	T	-3.26	8.69e-08	0.0002	2.38e-07	0.0004	T	NM_001040708; NM_001282851; NM_012258; ENST00000337919; ENST00000354724; ENST00000435063; ENST00000518733; ENST00000519075; ENST00000521111; ENST00000523531; ENST00000523976; BC001873; OTTHUMT00000379516; OTTHUMT00000379519; OTTHUMT00000379520; OTTHUMT00000379521; OTTHUMT00000379522; OTTHUMT00000379523; OTTHUMT00000379524; OTTHUMT00000380558; uc003ybm.3	HEY1	hes-related family bHLH transcription factor with YRPW motif 1	chr8	-	Multiple_Complex	79764010	79767863
TC2000008027.hg.1	9.9	11.57	0.15	0.11	T	T	-3.17	1.38e-07	0.0002	4.91e-07	0.0007	T	NM_002531; ENST00000370501; ENST00000482259; OTTHUMT00000080061; OTTHUMT00000080062; uc002ydf.3	NTSR1	neurotensin receptor 1 (high affinity)	chr20	+	Multiple_Complex	62708837	62762771
TC0600008670.hg.1	6.8	8.46	0.25	0.18	T	T	-3.16	4.16e-07	0.0005	2.6e-07	0.0004	T	NM_001170423; NM_153362; ENST00000369700; BC037170; OTTHUMT00000041352	PRSS35	protease, serine 35	chr6	+	Coding	83512475	83525704
TC0400010733.hg.1	6.56	8.16	0.09	0.49	T	T	-3.04	0.0003	0.0234	0.0007	0.0403	T	NM_002253; ENST00000263923; ENST00000509309; ENST00000512566; BC131822; OTTHUMT00000250645; OTTHUMT00000361580; OTTHUMT00000361581	KDR	kinase insert domain receptor	chr4	-	Multiple_Complex	55078259	55125595
TC0200015264.hg.1	4.38	5.98	0.37	0.24	T	T	-3.03	0.0005	0.0343	0.0019	0.0668	T	NM_004657; ENST00000304141; BC016475; OTTHUMT00000334791	SDPR	serum deprivation response	chr2	-	Multiple_Complex	191834302	191847280
TC1100007262.hg.1	5.83	7.38	0.42	0.12	T	T	-2.93	4.42e-05	0.008	0.0002	0.0181	T	NM_001206615; NM_001206616; NM_012153; ENST00000257831; ENST00000450654; ENST00000525253; ENST00000527001; ENST00000527935; ENST00000529161; ENST00000529527; ENST00000530286; ENST00000531728; ENST00000531794; ENST00000532302; ENST00000533754; BC038995; OTTHUMT00000389851; OTTHUMT00000389852; OTTHUMT00000389853; OTTHUMT00000389854; OTTHUMT00000389855; OTTHUMT00000389856; OTTHUMT00000389857; OTTHUM…	EHF	ets homologous factor	chr11	+	Multiple_Complex	34621041	34663287
TC0600009534.hg.1	5.88	7.36	0.11	0.29	T	T	-2.78	0.0015	0.0605	0.0006	0.0375	T	NM_001130172; NM_001130173; NM_001161656; NM_001161657; NM_001161658; NM_001161659; NM_001161660; NM_005375; ENST00000316528; ENST00000339290; ENST00000341911; ENST00000367812; ENST00000367814; ENST00000420123; ENST00000430686; ENST00000438901; ENST00000442647; ENST00000463282; ENST00000524588; ENST00000525002; ENST00000525369; ENST00000525477; ENST00000525514; ENST00000525940; ENST00000526187; E…	MYB	v-myb avian myeloblastosis viral oncogene homolog	chr6	+	Multiple_Complex	135181315	135219173
TC0100016206.hg.1	4.73	6.18	0.48	0.2	T	T	-2.73	0.0009	0.0465	0.0003	0.0275	T	NM_053282; ENST00000367929; ENST00000493550; BC022407; BC066595; OTTHUMT00000076794; OTTHUMT00000076795	SH2D1B	SH2 domain containing 1B	chr1	-	Multiple_Complex	162395266	162412138
TC2000006861.hg.1	11.54	12.98	0.09	0.1	T	T	-2.72	3.94e-07	0.0005	1.52e-06	0.0015	T	NM_001242581; NM_018993; ENST00000255006; ENST00000440354; ENST00000459721; ENST00000465815; ENST00000467569; ENST00000484638; ENST00000488077; BC128065; OTTHUMT00000078210; OTTHUMT00000078211; OTTHUMT00000078212; OTTHUMT00000078213; OTTHUMT00000078214; OTTHUMT00000078215	RIN2	Ras and Rab interactor 2	chr20	+	Multiple_Complex	19886521	20002459
TC0200013511.hg.1	5.85	7.29	0.38	0.15	T	T	-2.7	0.0006	0.0372	0.0014	0.059	T	NM_004418; ENST00000288943; ENST00000488952; BC007771; OTTHUMT00000252847; OTTHUMT00000338806	DUSP2	dual specificity phosphatase 2	chr2	-	Multiple_Complex	96143166	96145440
TC1400010629.hg.1	7.34	8.77	0.17	0.16	T	T	-2.69	9.46e-06	0.0031	3.54e-05	0.0076	T	NM_001195283; NM_017791; ENST00000238667; ENST00000539311; ENST00000553341; ENST00000554496; ENST00000554580; ENST00000555027; ENST00000555058; ENST00000556409; ENST00000556745; ENST00000556856; BC019087; OTTHUMT00000413672; OTTHUMT00000413673; OTTHUMT00000413674; OTTHUMT00000413675; OTTHUMT00000413676; OTTHUMT00000413677; OTTHUMT00000413678; OTTHUMT00000414440; OTTHUMT00000414443; OTTHUMT0000041…	FLVCR2	feline leukemia virus subgroup C cellular receptor family, member 2	chr14	+	Multiple_Complex	75578597	75648169
TC1600008609.hg.1	8.09	9.49	0.04	0.15	T	T	-2.64	1.53e-06	0.0011	5.9e-06	0.003	T	NM_002153; ENST00000199936; ENST00000563491; ENST00000566213; ENST00000566838; ENST00000568090; ENST00000569351; BC009581; BC059170; OTTHUMT00000269057; OTTHUMT00000432558; OTTHUMT00000432559; OTTHUMT00000432560; OTTHUMT00000432561; OTTHUMT00000432562	HSD17B2	hydroxysteroid (17-beta) dehydrogenase 2	chr16	+	Coding	82035004	82098534
TC0100016476.hg.1	8	9.35	0.22	0.16	T	T	-2.56	1.51e-05	0.0041	1.46e-05	0.0048	T	NM_001162893; NM_001162894; NM_001162895; NM_014656; ENST00000423313; ENST00000444639; ENST00000545251; ENST00000563563; ENST00000567124; ENST00000619513; OTTHUMT00000084419; OTTHUMT00000084420; OTTHUMT00000431188; OTTHUMT00000431189; OTTHUMT00000431199	KIAA0040	KIAA0040	chr1	-	Multiple_Complex	175156987	175193093
TC0100011665.hg.1	6.98	8.33	0.14	0.07	T	T	-2.56	6.29e-06	0.0026	3.39e-06	0.0023	T	NM_022746; ENST00000366910; ENST00000407981; ENST00000443880; ENST00000463976; ENST00000472269; ENST00000492847; ENST00000496110; BC010619; OTTHUMT00000090904; OTTHUMT00000090905; OTTHUMT00000090906; OTTHUMT00000090907; OTTHUMT00000090908; OTTHUMT00000090909; OTTHUMT00000090910	MARC1	mitochondrial amidoxime reducing component 1	chr1	+	Multiple_Complex	220786697	220819657
TC0600008716.hg.1	4.49	5.83	0.63	0.21	T	T	-2.54	0.0003	0.0234	0.0009	0.0472	T	NM_000865; ENST00000305344; BC069751; OTTHUMT00000472488	HTR1E	5-hydroxytryptamine (serotonin) receptor 1E, G protein-coupled	chr6	+	Coding	86937306	87016683
TC0200007647.hg.1	3.34	4.66	0.65	0.96	F	T	-2.5	0.399	0.7631	0.6862	0.8589	F	CCDC85A.hAug10-unspliced	CCDC85A	Transcript Identified by AceView, Entrez Gene ID(s) 114800	chr2	+	Unassigned	56193911	56194543
TC0X00009492.hg.1	5.82	7.14	0.19	0.41	T	T	-2.49	0.0002	0.0203	0.0005	0.0335	T	NM_000266; ENST00000378062; ENST00000470584; BC029901; OTTHUMT00000056309; OTTHUMT00000056310	NDP	Norrie disease (pseudoglioma)	chrX	-	Multiple_Complex	43948776	43973675
TC1300006676.hg.1	6.23	7.55	0.35	0.27	T	T	-2.49	0.0001	0.0165	0.0004	0.0331	T	NM_206827; ENST00000241463; ENST00000475647; ENST00000480803; BC132703; BC136761; OTTHUMT00000044265; OTTHUMT00000044266; OTTHUMT00000044267; uc001urd.1	RASL11A	RAS-like, family 11, member A	chr13	+	Multiple_Complex	27270327	27273690
TC1100007952.hg.1	6.88	8.19	0.49	0.31	T	T	-2.49	0.0017	0.065	0.0049	0.1088	T	NM_001006944; NM_001300802; NM_003942; ENST00000334205; ENST00000528057; ENST00000528355; ENST00000530383; ENST00000530504; ENST00000531659; ENST00000532496; ENST00000532885; BC047896; OTTHUMT00000106246; OTTHUMT00000385364; OTTHUMT00000385366; OTTHUMT00000385367; OTTHUMT00000385368; OTTHUMT00000385369; OTTHUMT00000385370; OTTHUMT00000385371	RPS6KA4	ribosomal protein S6 kinase, 90kDa, polypeptide 4	chr11	+	Multiple_Complex	64359148	64372215
TC0300011455.hg.1	7.33	8.64	0.48	0.14	T	T	-2.48	0.001	0.0478	0.0031	0.0851	T	NM_015123; ENST00000398540; ENST00000459638; ENST00000460709; ENST00000462308; ENST00000462512; ENST00000462888; ENST00000470070; ENST00000473029; ENST00000473188; ENST00000478263; ENST00000483668; ENST00000487751; ENST00000489817; ENST00000493127; ENST00000493880; ENST00000497475; ENST00000497757; ENST00000497880; OTTHUMT00000352111; OTTHUMT00000352112; OTTHUMT00000352113; OTTHUMT00000352115; OT…	FRMD4B	FERM domain containing 4B	chr3	-	Multiple_Complex	69168783	69542583
TC2000007441.hg.1	5.92	7.22	0.22	0.3	T	T	-2.46	0.0022	0.0742	0.0045	0.1039	T	NM_001098796; NM_001098797; NM_001098798; NM_032883; ENST00000341197; ENST00000358131; ENST00000372999; ENST00000413823; ENST00000423191; ENST00000435864	TOX2	TOX high mobility group box family member 2	chr20	+	Multiple_Complex	43914852	44069616
TC0200009402.hg.1	9.63	10.91	0.21	0.09	T	T	-2.44	6.31e-06	0.0026	2.26e-05	0.0061	T	NM_002410; ENST00000281923; ENST00000409645; ENST00000468758; ENST00000481801; ENST00000488365; OTTHUMT00000254584; OTTHUMT00000332271; OTTHUMT00000332272; OTTHUMT00000332273	MGAT5	mannosyl (alpha-1,6-)-glycoprotein beta-1,6-N-acetyl-glucosaminyltransferase	chr2	+	Multiple_Complex	134119983	134454621
TC0100012002.hg.1	6.1	7.39	0.28	0.18	T	T	-2.43	0.0008	0.0431	0.0017	0.0652	T	NM_032435; ENST00000366622; ENST00000366623; ENST00000366624; BC136648; BC136649; CCDS1598.1; hsa_circ_0016997; uc001hvs.1; uc001hvt.4; uc001hvu.5	KIAA1804; MLK4	mixed lineage kinase 4; Mitogen-activated protein kinase kinase kinase MLK4 [Source:UniProtKB/Swiss-Prot;Acc:Q5TCX8]; Salzman2013 ANNOTATED, CDS, coding, INTERNAL, OVCODE, OVEXON best transcript NM_032435	chr1	+	Multiple_Complex	233327768	233385148
TC1400009151.hg.1	4.73	6	0.58	0.24	T	T	-2.42	0.0013	0.0551	0.0027	0.0797	T	NM_015163; NM_052978; ENST00000298355; ENST00000338969; ENST00000360392; ENST00000555170; ENST00000555933; ENST00000557456; BC013414; BC063872; OTTHUMT00000276874; OTTHUMT00000276875; OTTHUMT00000411201; OTTHUMT00000411202; OTTHUMT00000411203; OTTHUMT00000411204	TRIM9	tripartite motif containing 9	chr14	-	Multiple_Complex	50975262	51096061
TC1900009242.hg.1	2.86	4.13	0.14	1	F	T	-2.4	0.0316	0.2925	0.0755	0.3737	F	GNG7.fAug10-unspliced	GNG7	Transcript Identified by AceView, Entrez Gene ID(s) 2788	chr19	-	Unassigned	2558185	2558653
TC1900010580.hg.1	4.27	5.53	0.48	0.35	T	T	-2.4	0.0083	0.151	0.0244	0.2354	T	ZNF573.rAug10-unspliced	ZNF573	Transcript Identified by AceView, Entrez Gene ID(s) 126231	chr19	-	Unassigned	37775031	37775552
TC1200008016.hg.1	7.99	9.22	0.09	0.09	T	T	-2.35	7.56e-06	0.0028	1.7e-05	0.0054	T	NM_015279; ENST00000456757; ENST00000539120; ENST00000539867; ENST00000542120; ENST00000544190; ENST00000544457; OTTHUMT00000401217; OTTHUMT00000401218; OTTHUMT00000401219; OTTHUMT00000401220; OTTHUMT00000401222; OTTHUMT00000401224	TBC1D30	TBC1 domain family, member 30	chr12	+	Multiple_Complex	64781193	64881032
TC0700012883.hg.1	5.69	6.91	0.18	0.14	T	T	-2.33	6.18e-05	0.01	0.0002	0.0221	T	NM_001031690; NM_001278297; NM_014690; ENST00000409222; ENST00000409346; ENST00000409408; ENST00000409578; ENST00000410085; ENST00000443739; ENST00000519161; ENST00000519279; ENST00000521347; BC045611; BC050543; OTTHUMT00000327425; OTTHUMT00000328054; OTTHUMT00000328055; OTTHUMT00000328056; OTTHUMT00000328057; OTTHUMT00000328058; OTTHUMT00000376620; OTTHUMT00000376621; OTTHUMT00000376622	FAM131B	family with sequence similarity 131, member B	chr7	-	Multiple_Complex	143353400	143362770
TC0100008559.hg.1	3.95	5.16	0.44	0.49	T	T	-2.32	0.0352	0.3069	0.0881	0.3979	T	NM_014495; ENST00000371129; ENST00000482591; ENST00000493994; BC058287; OTTHUMT00000025344; OTTHUMT00000025345; OTTHUMT00000096778	ANGPTL3	angiopoietin like 3	chr1	+	Multiple_Complex	62597487	62606305
TC1200007037.hg.1	6.06	7.27	0.28	0.35	T	T	-2.32	0.0042	0.1078	0.0115	0.1681	T	NM_000921; NM_001244683; ENST00000359062; ENST00000542675; ENST00000544307; BC117369; BC117371; OTTHUMT00000401756; OTTHUMT00000401757; OTTHUMT00000401758	PDE3A	phosphodiesterase 3A, cGMP-inhibited	chr12	+	Multiple_Complex	20369245	20684381
TC0200009889.hg.1	6.75	7.95	0.13	0.1	T	T	-2.3	8.23e-06	0.0029	2.49e-05	0.0064	T	NM_020981; ENST00000392690; BC101545; BC104813; OTTHUMT00000255211	B3GALT1	UDP-Gal:betaGlcNAc beta 1,3-galactosyltransferase 1	chr2	+	Coding	167818672	167874041
TC0200009994.hg.1	4.99	6.18	0.31	0.75	T	T	-2.28	0.0068	0.137	0.0054	0.1133	T	NM_031942; NM_145810; ENST00000306721; ENST00000347703; ENST00000410019; ENST00000410101; ENST00000435616; ENST00000467411; ENST00000468359; ENST00000496441; BC027966; OTTHUMT00000255399; OTTHUMT00000255400; OTTHUMT00000333929; OTTHUMT00000333930; OTTHUMT00000333931; OTTHUMT00000333932; OTTHUMT00000333933; OTTHUMT00000333934	CDCA7	cell division cycle associated 7	chr2	+	Multiple_Complex	173354820	173368997
TC1100011754.hg.1	4.62	5.79	0.3	0.11	T	T	-2.25	0.0001	0.0131	0.0004	0.0289	T	NM_001098816; ENST00000278550; ENST00000527736; ENST00000528688; ENST00000529798; ENST00000530738; ENST00000531583; ENST00000532654; ENST00000533013; ENST00000533038; ENST00000533074; ENST00000533525; ENST00000612046	TENM4	teneurin transmembrane protein 4	chr11	-	Multiple_Complex	78652831	79440948
TC0100012695.hg.1	4.74	5.91	0.33	0.29	T	T	-2.25	0.0097	0.164	0.0276	0.2479	T	hsa_circ_0092370	DNAJC11	Zhang2013 ALT_ACCEPTOR, ALT_DONOR, coding, INTERNAL, intronic best transcript NM_018198	chr1	-	NonCoding	6653432	6653631
TC0200006779.hg.1	6.55	7.72	0.17	0.37	T	T	-2.25	0.0069	0.1371	0.0139	0.1823	T	NM_145175; ENST00000295092; ENST00000331243; ENST00000464947; ENST00000497769; BC026346; BC052284; OTTHUMT00000239308; OTTHUMT00000323612; OTTHUMT00000323613; OTTHUMT00000323614	FAM84A	family with sequence similarity 84, member A	chr2	+	Multiple_Complex	14632686	14650819
TC1300006474.hg.1	4.82	5.99	0.3	0.48	T	T	-2.24	0.0068	0.1367	0.0189	0.2101	T	NM_017520; ENST00000361479; ENST00000414242; ENST00000449056; ENST00000467481; ENST00000496525; BC003542; OTTHUMT00000044028; OTTHUMT00000044029; OTTHUMT00000044030; OTTHUMT00000044031; OTTHUMT00000474333	MPHOSPH8	M-phase phosphoprotein 8	chr13	+	Multiple_Complex	19633648	19673459
TC0X00008754.hg.1	4.95	6.11	0.56	0.71	T	T	-2.24	0.2276	0.6334	0.423	0.7184	T	ENST00000599845; ENST00000617158	CSAG3	CSAG family, member 3	chrX	+	Multiple_Complex	152753921	152760222
TC0600013295.hg.1	3.31	4.47	0.26	0.36	F	T	-2.23	0.0006	0.0358	0.0015	0.0611	F	NM_001278722; NM_001278723; NM_001278724; NM_014432; ENST00000316649; ENST00000367746; ENST00000367748; ENST00000460306; ENST00000461799; ENST00000468393; ENST00000541547; BC113574; BC113602; OTTHUMT00000042393; OTTHUMT00000042394; OTTHUMT00000042395; OTTHUMT00000042396; OTTHUMT00000042397	IL20RA	interleukin 20 receptor, alpha	chr6	-	Multiple_Complex	136999971	137045180
TC2100007176.hg.1	3.58	4.74	0.41	0.64	T	T	-2.23	0.0348	0.3057	0.0891	0.3995	T	NM_006198; ENST00000328619; ENST00000462224; ENST00000467565; ENST00000468717; BC013791; OTTHUMT00000195025; OTTHUMT00000195026; OTTHUMT00000195027; OTTHUMT00000195028	PCP4	Purkinje cell protein 4	chr21	+	Multiple_Complex	39867317	39929397
TC0900012054.hg.1	4.33	5.48	0.26	0.34	T	T	-2.23	0.0009	0.0453	0.0011	0.0526	T	NM_001004354; ENST00000356628; BC053618; OTTHUMT00000343196	NRARP	NOTCH-regulated ankyrin repeat protein	chr9	-	Coding	137299631	137302251
TC0200016767.hg.1	5.04	6.18	0.45	0.29	T	T	-2.2	0.0014	0.0573	0.0039	0.0958	T	NM_018000; ENST00000263268; ENST00000420348; ENST00000424992; ENST00000439791; ENST00000620139; BC032747; BC082990; OTTHUMT00000337297; OTTHUMT00000337298; OTTHUMT00000337299; OTTHUMT00000337300	MREG	melanoregulin	chr2	-	Multiple_Complex	215942591	216034096
TC0200010328.hg.1	11.97	13.11	0.12	0.13	T	T	-2.2	2.54e-06	0.0014	4.44e-06	0.0027	T	NM_001127257; NM_020342; ENST00000359634; ENST00000409086; ENST00000412905; ENST00000418005; ENST00000430412; ENST00000444421; ENST00000458054; ENST00000464301; ENST00000465851; BC101516; BC112223; OTTHUMT00000334995; OTTHUMT00000335185; OTTHUMT00000335186; OTTHUMT00000335187; OTTHUMT00000335189; OTTHUMT00000335190; OTTHUMT00000335191; OTTHUMT00000335192; OTTHUMT00000335193; uc002uth.4	SLC39A10	solute carrier family 39 (zinc transporter), member 10	chr2	+	Multiple_Complex	195575977	195737702
TC1700008757.hg.1	5.9	7.03	0.18	0.33	T	T	-2.19	0.0005	0.0339	0.0003	0.0272	T	NM_002758; ENST00000359094; ENST00000586641; ENST00000588110; ENST00000589295; ENST00000589647; ENST00000590474; ENST00000591445; ENST00000592348; ENST00000613873; BC012009; OTTHUMT00000450689; OTTHUMT00000450690; OTTHUMT00000450691; OTTHUMT00000450692; OTTHUMT00000450693; OTTHUMT00000450694; OTTHUMT00000450695; OTTHUMT00000450696	MAP2K6	mitogen-activated protein kinase kinase 6	chr17	+	Multiple_Complex	69414697	69543331
TC0200016739.hg.1	4.47	5.6	0.56	0.8	T	T	-2.19	0.1051	0.4788	0.2504	0.5883	T	ENST00000487818; ENST00000495604; OTTHUMT00000338352; OTTHUMT00000338353	ARL5A	ADP-ribosylation factor like GTPase 5A	chr2	-	NonCoding	151787423	151793045
TC2200006640.hg.1	3.77	4.89	0.29	0.61	F	T	-2.17	0.0563	0.3694	0.1091	0.4321	F	hsa_circ_0001205	TRMT2A	Memczak2013 ANTISENSE, CDS, coding, INTERNAL, UTR3 best transcript NM_022727	chr22	+	NonCoding	20112354	20112609
TC1700008186.hg.1	4.51	5.62	0.56	0.21	T	T	-2.17	0.0013	0.0556	0.0032	0.0862	T	NM_001160423; NM_006546; ENST00000290341; ENST00000431824; ENST00000499130; ENST00000505562; ENST00000510023; ENST00000515586; OTTHUMT00000364046; OTTHUMT00000364047; OTTHUMT00000364048; OTTHUMT00000364049; OTTHUMT00000364050; OTTHUMT00000364051	IGF2BP1	insulin-like growth factor 2 mRNA binding protein 1	chr17	+	Multiple_Complex	48997412	49056145
TC0200010330.hg.1	4.19	5.3	0.39	0.12	T	T	-2.16	0.0005	0.0337	0.0003	0.0274	T	SLC39A10.gAug10-unspliced	SLC39A10	Transcript Identified by AceView, Entrez Gene ID(s) 57181	chr2	+	Unassigned	195724774	195725778
TC0X00008228.hg.1	8.99	10.1	0.09	0.17	T	T	-2.15	8.05e-06	0.0029	7.08e-07	0.0009	T	NM_144658; ENST00000276202; ENST00000276204; ENST00000632573; ENST00000633080; OTTHUMT00000058006; OTTHUMT00000356002; OTTHUMT00000487908; OTTHUMT00000487909	DOCK11	dedicator of cytokinesis 11	chrX	+	Multiple_Complex	118495898	118686163
TC0500009072.hg.1	5.48	6.58	0.22	0.09	T	T	-2.15	0.0001	0.0139	0.0003	0.0274	T	NM_001172698; NM_001172699; NM_133263; ENST00000309241; ENST00000360453; ENST00000394320; ENST00000403750; ENST00000434684; ENST00000461780; ENST00000492495; BC132971; BC132973; BC144251; OTTHUMT00000252334; OTTHUMT00000319316; OTTHUMT00000319317; OTTHUMT00000319318; OTTHUMT00000319319; OTTHUMT00000319320; OTTHUMT00000319322	PPARGC1B	peroxisome proliferator-activated receptor gamma, coactivator 1 beta	chr5	+	Multiple_Complex	149730252	149855022
TC0400007311.hg.1	4.63	5.72	0.59	0.24	T	T	-2.13	0.024	0.2555	0.0391	0.2862	T	NM_001278359; NM_001278360; NM_001278361; NM_001278362; NM_001278363; NM_001278364; NM_001278365; NM_001278366; NM_001278367; NM_001278368; NM_001278369; NM_004310; ENST00000381799; ENST00000503754; ENST00000503941; ENST00000503978; ENST00000504638; ENST00000505618; ENST00000507851; ENST00000508513; ENST00000511121; ENST00000511967; ENST00000513894; ENST00000514143; ENST00000514839; ENST000005155…	RHOH	ras homolog family member H	chr4	+	Multiple_Complex	40191011	40246967
TC0X00010910.hg.1	2.77	3.85	0.24	0.44	F	T	-2.12	0.0381	0.3168	0.0776	0.3784	F	NM_001017435; NM_001017436; BC028711; BC140735; BC140926; BC144437; OTTHUMT00000472588	CT45A3; CT45A4; CT45A5	cancer/testis antigen family 45, member A3; cancer/testis antigen family 45, member A4; cancer/testis antigen family 45, member A5	chrX	-	Coding	135759846	135768191
TC1100010851.hg.1	3.26	4.34	0.3	0.23	F	F	-2.12	0.0007	0.0404	0.0004	0.0302	F	NM_001005199; ENST00000313022; ENST00000610894; BC136909; BC136910; OTTHUMT00000370019	OR8H1	olfactory receptor, family 8, subfamily H, member 1	chr11	-	Coding	56290053	56291090
TC1900011031.hg.1	5.38	6.45	0.68	0.37	T	T	-2.1	0.0349	0.3061	0.0487	0.3111	T	NM_001291296; NM_007059; NR_111923; ENST00000338134; ENST00000594139; ENST00000594208; ENST00000595484; ENST00000595554; ENST00000598699; ENST00000600271; ENST00000600551; ENST00000602193; BC009249; OTTHUMT00000466672; OTTHUMT00000466866; OTTHUMT00000466867; OTTHUMT00000466868; OTTHUMT00000466869; OTTHUMT00000467005; OTTHUMT00000467006; OTTHUMT00000467007; OTTHUMT00000467008	KPTN	kaptin (actin binding protein)	chr19	-	Multiple_Complex	47475141	47484268
TC0100011421.hg.1	4.03	5.1	0.3	0.41	T	T	-2.1	0.0015	0.0621	0.0045	0.104	T	CD46.qAug10-unspliced	CD46	Transcript Identified by AceView, Entrez Gene ID(s) 4179	chr1	+	Unassigned	207787751	207788928
TC1900010005.hg.1	7.33	8.39	0.05	0.16	T	T	-2.09	4.66e-05	0.0081	0.0001	0.0163	T	NM_002866; ENST00000222256; ENST00000464076; ENST00000481914; ENST00000515410; BC011782; OTTHUMT00000268055; OTTHUMT00000268056; OTTHUMT00000268057; OTTHUMT00000268058	RAB3A	RAB3A, member RAS oncogene family	chr19	-	Multiple_Complex	18196784	18204074
TC1200011862.hg.1	9.33	10.39	0.15	0.05	T	T	-2.09	1.65e-05	0.0043	2.21e-05	0.0061	T	NM_001001655; NM_001145374; NM_001145375; NM_001205179; NM_001205180; ENST00000343075; ENST00000429722; ENST00000440112; ENST00000536242; ENST00000536358; ENST00000536720; ENST00000543444; ENST00000619381; BC070489; OTTHUMT00000403059; OTTHUMT00000403061; OTTHUMT00000403062; OTTHUMT00000403063; OTTHUMT00000403064; OTTHUMT00000403065; OTTHUMT00000403066; uc009zvd.2	ALKBH2	alkB homolog 2, alpha-ketoglutarate-dependent dioxygenase	chr12	-	Multiple_Complex	109088188	109093631
TC0200015136.hg.1	3.05	4.11	0.31	0.41	F	T	-2.09	0.026	0.2662	0.0729	0.3683	F	NM_001463; ENST00000295113; BC027855; OTTHUMT00000255808	FRZB	frizzled-related protein	chr2	-	Coding	182833275	182867162
TC0400010500.hg.1	7.63	8.69	0.31	0.06	T	T	-2.08	5.34e-05	0.0089	0.0002	0.019	T	NM_001098634; NM_019027; ENST00000295971; ENST00000381793; ENST00000381795; ENST00000505220; ENST00000505414; ENST00000507180; ENST00000510871; ENST00000511598; ENST00000511902; ENST00000513044; ENST00000513473; ENST00000514014; ENST00000514782; ENST00000515053; ENST00000515809; BC126261; BC143942; OTTHUMT00000250456; OTTHUMT00000250457; OTTHUMT00000362028; OTTHUMT00000362029; OTTHUMT00000362030;…	RBM47	RNA binding motif protein 47	chr4	-	Multiple_Complex	40423255	40630875
TC0400006437.hg.1	4.4	5.46	0.43	0.11	T	T	-2.08	0.0031	0.0891	0.0049	0.1084	T	NM_001039127; NM_001289930; NM_001289931; NR_110527; NR_110528; NR_110529; ENST00000510175; ENST00000609714; BC104026; BC104027; BC104028; BC104029; BC154406; OTTHUMT00000357865; OTTHUMT00000370821	ZNF718	zinc finger protein 718	chr4	+	Multiple_Complex	124476	202306
TC1200009881.hg.1	5.97	7.02	0.21	0.07	T	T	-2.07	2.21e-05	0.0052	8.26e-05	0.0126	T	NM_005127; ENST00000228438; ENST00000538152; ENST00000539028; ENST00000540743; BC005254; OTTHUMT00000399881; OTTHUMT00000399882; OTTHUMT00000399883; OTTHUMT00000399884	CLEC2B	C-type lectin domain family 2, member B	chr12	-	Multiple_Complex	9852369	9870136
TC0400008030.hg.1	7.98	9.02	0.09	0.15	T	T	-2.05	0.0002	0.0173	0.0005	0.0367	T	NM_001025616; NM_001042669; NM_001287805; NM_031305; ENST00000264343; ENST00000395183; ENST00000395184; ENST00000502537; ENST00000503917; ENST00000503995; ENST00000505856; ENST00000506421; ENST00000509300; ENST00000509709; ENST00000512201; ENST00000514229; BC098580; OTTHUMT00000252815; OTTHUMT00000252816; OTTHUMT00000361753; OTTHUMT00000361818; OTTHUMT00000361819; OTTHUMT00000361820; OTTHUMT00000…	ARHGAP24	Rho GTPase activating protein 24	chr4	+	Multiple_Complex	85475114	86002670
TC0900010311.hg.1	7.73	8.76	0.19	0.32	T	T	-2.04	0.002	0.0725	0.0032	0.0866	T	NR_103833; ENST00000418795; ENST00000614611; OTTHUMT00000477664; OTTHUMT00000478194	FAM27E3	family with sequence similarity 27, member E3	chr9	-	Multiple_Complex	67717411	67719179
TC1700011746.hg.1	10.25	11.27	0.34	0.19	T	T	-2.03	0.0001	0.0157	0.0002	0.0233	T	NM_001126121; NM_001126122; NM_021734; ENST00000320362; ENST00000375261; ENST00000402418; ENST00000416858; ENST00000442286; ENST00000579207; ENST00000579228; ENST00000580151; ENST00000580273; ENST00000580994; ENST00000581988; ENST00000582778; ENST00000582822; ENST00000583332; ENST00000584438; BC001075; BC005120; OTTHUMT00000447280; OTTHUMT00000447281; OTTHUMT00000447282; OTTHUMT00000447283; OTTHU…	SLC25A19	solute carrier family 25 (mitochondrial thiamine pyrophosphate carrier), member 19	chr17	-	Multiple_Complex	75272980	75289510
TC0500007834.hg.1	11.73	12.74	0.18	0.08	T	T	-2.01	4.39e-06	0.002	1.14e-05	0.0042	T	NM_005242; ENST00000296677; ENST00000514165; BC012453; BC018130; OTTHUMT00000219957; OTTHUMT00000368871	F2RL1	coagulation factor II (thrombin) receptor-like 1	chr5	+	Multiple_Complex	76818933	76835315
TC1100012794.hg.1	7.61	8.62	0.29	0.18	T	T	-2.01	0.003	0.0866	0.0021	0.0724	T	NM_001142685; NM_014715; ENST00000310343; ENST00000392657; ENST00000524655; ENST00000525234; ENST00000526162; ENST00000527272; ENST00000533509; ENST00000534357; BC104898; BC113429; OTTHUMT00000386151; OTTHUMT00000386248; OTTHUMT00000386249; OTTHUMT00000386250; OTTHUMT00000386252; OTTHUMT00000386253; OTTHUMT00000386254; OTTHUMT00000386255; uc009zcp.3	ARHGAP32	Rho GTPase activating protein 32	chr11	-	Multiple_Complex	128965060	129279324
TC1600008218.hg.1	10.72	11.73	0.16	0.08	T	T	-2.01	0.0001	0.0139	0.0002	0.022	T	NM_001199280; NM_005329; NM_138612; ENST00000219322; ENST00000306560; ENST00000566118; ENST00000568321; ENST00000569188; BC021853; OTTHUMT00000268898; OTTHUMT00000268899; OTTHUMT00000433333; OTTHUMT00000433334; OTTHUMT00000433335	HAS3	hyaluronan synthase 3	chr16	+	Multiple_Complex	69105564	69118719
TC0100018308.hg.1	7.83	8.83	0.11	0.03	T	T	-2	1.45e-05	0.0041	1.9e-05	0.0057	T	NM_001136219; NM_021642; BC019931; BC020823; OTTHUMT00000083318; OTTHUMT00000083319; OTTHUMT00000083324; OTTHUMT00000083325; OTTHUMT00000083326; OTTHUMT00000083328; OTTHUMT00000083331; OTTHUMT00000083332; OTTHUMT00000083333; OTTHUMT00000083334; OTTHUMT00000315965; OTTHUMT00000315966; OTTHUMT00000399169; OTTHUMT00000399170	FCGR2A	Fc fragment of IgG, low affinity IIa, receptor (CD32)	chr1	+	Multiple_Complex	161505415	161524013
TC0800011626.hg.1	7.54	8.54	0.17	0.04	T	T	-2	6.7e-05	0.0103	5.79e-05	0.0104	T	NM_024094; ENST00000313655; ENST00000521795; BC001316; BC001531; OTTHUMT00000381443; OTTHUMT00000381444	DSCC1	DNA replication and sister chromatid cohesion 1	chr8	-	Multiple_Complex	119833941	119856010
TC0100009580.hg.1	10.78	11.78	0.16	0.18	T	T	-2	0.0003	0.0253	0.0009	0.0464	T	NM_006784; ENST00000349139; ENST00000369441; ENST00000471680; ENST00000487202; OTTHUMT00000033720; OTTHUMT00000033721; OTTHUMT00000033722	WDR3	WD repeat domain 3	chr1	+	Multiple_Complex	117929720	117966542
TC0X00010914.hg.1	2.93	3.93	0.33	0.38	F	T	-2	0.0093	0.1599	0.0264	0.242	F	NM_001291543; OTTHUMT00000477719	CT45A7; CT45A6	cancer/testis antigen family 45, member A7; cancer/testis antigen family 45, member A6	chrX	-	Coding	135794392	135802749
TC1900008445.hg.1	3.67	4.66	0.29	0.05	T	T	-1.99	0.0003	0.0239	0.0008	0.0422	T	NM_001301062; NM_153608; ENST00000315849; ENST00000594024; ENST00000595408; ENST00000595607; ENST00000597695; ENST00000598898; ENST00000600687; ENST00000601320; BC125068; BC125069; OTTHUMT00000465600; OTTHUMT00000465601; OTTHUMT00000465602; OTTHUMT00000465603; OTTHUMT00000465604; OTTHUMT00000465605; OTTHUMT00000465606	ZNF114	zinc finger protein 114	chr19	+	Multiple_Complex	47894454	48287608
TC0700009398.hg.1	3.45	4.44	0.96	0.21	T	T	-1.99	0.2738	0.6774	0.532	0.7788	T	NM_016943; ENST00000247879; BC069337; BC095523; OTTHUMT00000349288; uc003vwp.1	TAS2R3	taste receptor, type 2, member 3	chr7	+	Coding	141764097	141765197
TC0300006462.hg.1	6.86	7.85	0.44	0.27	T	T	-1.99	0.0218	0.2434	0.0621	0.345	T	NM_001302946; NM_182916; ENST00000251607; ENST00000280591; ENST00000339437; ENST00000397779; ENST00000402675; ENST00000413000; ENST00000420393; ENST00000434583; ENST00000465998; ENST00000469632; ENST00000482311; BC012537; OTTHUMT00000314014; OTTHUMT00000314015; OTTHUMT00000314016; OTTHUMT00000337578; OTTHUMT00000337579; OTTHUMT00000337580; OTTHUMT00000337581; OTTHUMT00000337582; OTTHUMT0000033758…	TRNT1	tRNA nucleotidyl transferase, CCA-adding, 1	chr3	+	Multiple_Complex	3126916	3154190
TC0700013435.hg.1	4.8	5.78	0.21	0.44	T	T	-1.97	0.0231	0.2507	0.0453	0.3019	T	ENST00000472116; ENST00000474330; ENST00000487084; OTTHUMT00000349022; OTTHUMT00000349024; OTTHUMT00000349029	CDHR3	cadherin-related family member 3	chr7	+	NonCoding	105876662	105924183
TC1200009177.hg.1	5.88	6.85	0.14	0.12	T	T	-1.97	0.0002	0.0181	0.0002	0.0191	T	NM_001080825; ENST00000342607; ENST00000411958; ENST00000416147; ENST00000449592; ENST00000538055; ENST00000540377; ENST00000541467; BC127768; BC127769; OTTHUMT00000402157; OTTHUMT00000402158; OTTHUMT00000402159; OTTHUMT00000402160; OTTHUMT00000402161; OTTHUMT00000402162; OTTHUMT00000402163	TMEM120B	transmembrane protein 120B	chr12	+	Multiple_Complex	121712752	121783001
TC0500011049.hg.1	5.57	6.54	0.22	0.29	T	T	-1.96	0.0002	0.0183	0.0006	0.0387	T	ENST00000194097; ENST00000315147; ENST00000447012; ENST00000503719; ENST00000508426; ENST00000508794; ENST00000514857; ENST00000517649; ENST00000519014; ENST00000523981; BC136273; BC143761; OTTHUMT00000372649; OTTHUMT00000379156; OTTHUMT00000379157; OTTHUMT00000379158; OTTHUMT00000379159; OTTHUMT00000379160; OTTHUMT00000379161; OTTHUMT00000379162	NAIP	NLR family, apoptosis inhibitory protein	chr5	-	Multiple_Complex	70968483	71025114
TC0800011764.hg.1	10.29	11.26	0.08	0.03	T	T	-1.95	3.01e-06	0.0016	1.15e-05	0.0042	T	NM_174911; ENST00000304916; ENST00000517458; BC052957; OTTHUMT00000381487; OTTHUMT00000381488	FAM84B	family with sequence similarity 84, member B	chr8	-	Multiple_Complex	126552438	126558466
TC0800008845.hg.1	13.59	14.55	0.11	0.06	T	T	-1.95	2.19e-06	0.0013	7.24e-06	0.0033	T	NM_002467; ENST00000259523; ENST00000377970; ENST00000517291; ENST00000520751; ENST00000524013; ENST00000613283; ENST00000621592; BC000141; BC000917; BC058901; OTTHUMT00000250277; OTTHUMT00000250278; OTTHUMT00000380690; OTTHUMT00000380691; OTTHUMT00000380692; OTTHUMT00000476371	MYC	v-myc avian myelocytomatosis viral oncogene homolog	chr8	+	Multiple_Complex	127735434	127741434
TC0400008483.hg.1	7.5	8.46	0.03	0.26	T	T	-1.94	0.0004	0.0305	0.001	0.0494	T	NM_001128174; NM_003360; ENST00000310836; ENST00000394511; ENST00000507710; BC075069; OTTHUMT00000256426; OTTHUMT00000363751; OTTHUMT00000363752	UGT8	UDP glycosyltransferase 8	chr4	+	Multiple_Complex	114598455	114678224
TC0200007296.hg.1	7.84	8.8	0.42	0.2	T	T	-1.94	0.002	0.0721	0.0027	0.0797	T	NM_138801; ENST00000272252; ENST00000410063; ENST00000427858; ENST00000434934; ENST00000444351; BC014916; BC019263; OTTHUMT00000219891; OTTHUMT00000331171; OTTHUMT00000331172; OTTHUMT00000331250; OTTHUMT00000331251	GALM	galactose mutarotase (aldose 1-epimerase)	chr2	+	Multiple_Complex	38665910	38741237
TC0100007739.hg.1	6.98	7.93	0.29	0.28	T	T	-1.93	0.0018	0.0675	0.006	0.1187	T	NM_001134734; NM_032884; ENST00000373374; ENST00000488417; BC007637; BC064845; OTTHUMT00000011463; OTTHUMT00000036845	C1orf94	chromosome 1 open reading frame 94	chr1	+	Multiple_Complex	34166883	34219131
TC0600013206.hg.1	8.29	9.24	0.07	0.21	T	T	-1.93	2.28e-05	0.0052	7.36e-05	0.012	T	NM_052831; ENST00000275227; ENST00000367918; ENST00000460518; BC069570; OTTHUMT00000042273; OTTHUMT00000042274; OTTHUMT00000042275	SLC18B1	solute carrier family 18, subfamily B, member 1	chr6	-	Multiple_Complex	132769368	132798608
TC0200015266.hg.1	3.65	4.59	0.48	0.36	T	T	-1.92	0.0367	0.3118	0.0289	0.2531	T	NM_001305134; NM_001305145; NM_016192; ENST00000272771; ENST00000392314; ENST00000409056; ENST00000487771; BC008973; OTTHUMT00000256065; OTTHUMT00000256066; OTTHUMT00000334856; OTTHUMT00000334861	TMEFF2	transmembrane protein with EGF-like and two follistatin-like domains 2	chr2	-	Multiple_Complex	191949043	192195709
TC0300013751.hg.1	5.64	6.58	0.29	0.34	T	T	-1.92	0.0028	0.085	0.0021	0.0727	T	NM_004051; NM_203315; ENST00000358186; ENST00000392378; ENST00000392379; ENST00000431056; ENST00000432819; ENST00000434143; ENST00000441275; ENST00000445160; ENST00000446746; ENST00000455876; ENST00000468710; ENST00000476764; ENST00000477015; ENST00000479425; ENST00000483920; ENST00000492681; ENST00000495285; BC005844; BC011964; BC019317; OTTHUMT00000340267; OTTHUMT00000340268; OTTHUMT00000340269…	BDH1	3-hydroxybutyrate dehydrogenase, type 1	chr3	-	Multiple_Complex	197509783	197573323
TC0600012952.hg.1	7.64	8.58	0.22	0.11	T	T	-1.92	0.0001	0.0155	0.0003	0.0275	T	NM_002031; ENST00000606080; BC012916; OTTHUMT00000041924	FRK	fyn-related Src family tyrosine kinase	chr6	-	Coding	115931149	116060758
TC1000009171.hg.1	4.78	5.72	0.29	0.4	T	T	-1.92	0.0071	0.1396	0.0119	0.1707	T	NM_005519; ENST00000339992; BC132758; BC137139; OTTHUMT00000050841; uc001lhc.1	HMX2	H6 family homeobox 2	chr10	+	Coding	123148122	123150672
TSUnmapped00000667.hg.1	4.8	5.74	0.5	0.12	T	T	-1.91	0.0153	0.2063	0.0329	0.2666	T	ENST00000630535	TRAPPC4	trafficking protein particle complex 4			NonCoding
TC1200008921.hg.1	5.49	6.42	0.39	0.13	T	T	-1.9	0.0137	0.1968	0.0319	0.2639	T	NM_001032731; NM_002535; NM_016817; ENST00000342315; ENST00000392583; ENST00000449768; ENST00000548941; ENST00000551603; ENST00000552756; ENST00000620097; BC049215	OAS2	2-5-oligoadenylate synthetase 2	chr12	+	Multiple_Complex	112978395	113011723
TC1700010684.hg.1	5.91	6.84	0.51	0.52	T	T	-1.9	0.0536	0.3642	0.1411	0.4757	T	NM_001079870; NM_001079871; NM_177977; ENST00000310778; ENST00000341193; ENST00000347901; ENST00000393939; ENST00000442364; ENST00000455021; ENST00000458656; OTTHUMT00000257418; OTTHUMT00000257419; OTTHUMT00000257420; OTTHUMT00000257421; OTTHUMT00000257422; OTTHUMT00000389618; OTTHUMT00000389619	HAP1	huntingtin-associated protein 1	chr17	-	Coding	41717742	41734646
TC0X00010915.hg.1	2.48	3.4	0.28	0.67	F	F	-1.9	0.1488	0.5455	0.3127	0.6451	F	NM_152582; OTTHUMT00000058435	CT45A2	cancer/testis antigen family 45, member A2	chrX	-	Coding	135811668	135820012
TC2100006997.hg.1	3.31	4.23	0.24	0.25	F	T	-1.89	0.0182	0.2246	0.0519	0.3196	F	NM_053277; ENST00000349499; ENST00000360731; OTTHUMT00000194156; OTTHUMT00000194157	CLIC6	chloride intracellular channel 6	chr21	+	Coding	34669389	34718227
TC0500012312.hg.1	8.42	9.34	0.05	0.13	T	T	-1.89	0.0002	0.0205	0.0007	0.0403	T	NM_001127496; NM_001293289; NM_001293290; NM_030964; ENST00000344120; ENST00000434127; ENST00000503582; ENST00000509364; ENST00000511815; BC125095; BC125096; OTTHUMT00000251864; OTTHUMT00000370652; OTTHUMT00000370654; OTTHUMT00000370655; OTTHUMT00000370656	SPRY4	sprouty RTK signaling antagonist 4	chr5	-	Multiple_Complex	142310427	142326455
TC0700012299.hg.1	4.65	5.55	0.13	0.31	T	T	-1.88	0.0008	0.0421	0.0022	0.0728	T	NM_001146265; NM_001146266; NM_001146267; NM_018970; ENST00000297146; ENST00000424100; ENST00000438062; ENST00000449591; ENST00000449735; ENST00000487573; ENST00000610164; BC030577	GPR85	G protein-coupled receptor 85	chr7	-	Multiple_Complex	113078331	113087778
TC0400008043.hg.1	3.5	4.41	0.96	0.76	F	F	-1.87	0.3553	0.7383	0.6241	0.8277	F	PTPN13.tAug10-unspliced	PTPN13	Transcript Identified by AceView, Entrez Gene ID(s) 5783	chr4	+	Unassigned	86693816	86694076
TC1600007147.hg.1	5.74	6.64	0.23	0.19	T	T	-1.87	0.003	0.0866	0.0009	0.0469	T	NM_001301769; NM_001301771; NM_001301773; NM_001301774; NM_001301775; NM_020422; NR_125971; ENST00000233047; ENST00000261388; ENST00000451578; ENST00000572258; ENST00000572599; ENST00000573487; ENST00000573688; ENST00000574092; ENST00000577162; BC015812; OTTHUMT00000254421; OTTHUMT00000436522; OTTHUMT00000436523; OTTHUMT00000436524; OTTHUMT00000436525; OTTHUMT00000436526; OTTHUMT00000436527; OTTH…	TMEM159	transmembrane protein 159	chr16	+	Multiple_Complex	21158377	21180616
TC0200013638.hg.1	7.44	8.34	0.1	0.18	T	T	-1.87	9.06e-05	0.0122	0.0003	0.0268	T	NM_198461; ENST00000393437; ENST00000409647; BC101662; BC101664; OTTHUMT00000253161; OTTHUMT00000329693; uc002tal.4	LONRF2	LON peptidase N-terminal domain and ring finger 2	chr2	-	Multiple_Complex	100273291	100322733
TC0100015155.hg.1	6.23	7.13	0.29	0.17	T	T	-1.87	0.0008	0.0431	0.0022	0.0728	T	NM_001079874; NM_006113; ENST00000343258; ENST00000370056; ENST00000415432; ENST00000469325; ENST00000479977; ENST00000490388; ENST00000524574; ENST00000525231; ENST00000525460; ENST00000527011; ENST00000529033; ENST00000529413; ENST00000529809; ENST00000530671; ENST00000533398; BC143969; OTTHUMT00000030242; OTTHUMT00000030243; OTTHUMT00000030244; OTTHUMT00000030246; OTTHUMT00000390743; OTTHUMT00…	VAV3	vav 3 guanine nucleotide exchange factor	chr1	-	Multiple_Complex	107571160	107965144
TC1100012131.hg.1	10.22	11.12	0.1	0.14	T	T	-1.87	3.83e-05	0.0072	7.24e-06	0.0033	T	NM_001145938; NM_002421; ENST00000315274; BC013875; OTTHUMT00000109632	MMP1	matrix metallopeptidase 1	chr11	-	Multiple_Complex	102789910	102798235
TC1100011286.hg.1	7.37	8.27	0.25	0.07	T	T	-1.86	0.0082	0.1509	0.0236	0.2315	T	NM_001300868; NM_001300869; NM_001532; NR_125343; ENST00000311161; ENST00000357440; ENST00000540386; ENST00000541567; ENST00000544554; ENST00000546034; ENST00000619145; BC011387; BC093634; OTTHUMT00000402092; OTTHUMT00000402093; OTTHUMT00000402094; OTTHUMT00000402095; OTTHUMT00000402096; OTTHUMT00000402097	SLC29A2	solute carrier family 29 (equilibrative nucleoside transporter), member 2	chr11	-	Multiple_Complex	66362521	66372476
TC0500011347.hg.1	12.31	13.2	0.16	0.09	T	T	-1.86	0.0002	0.0202	0.0003	0.0262	T	NM_001884; ENST00000274341; ENST00000503117; ENST00000504713; ENST00000508307; ENST00000510978; ENST00000514416; ENST00000515590; BC057808; OTTHUMT00000239256; OTTHUMT00000369777; OTTHUMT00000369778; OTTHUMT00000369779; OTTHUMT00000369780; OTTHUMT00000369781; OTTHUMT00000369782	HAPLN1	hyaluronan and proteoglycan link protein 1	chr5	-	Multiple_Complex	83637805	83721613
TC1900011084.hg.1	7.03	7.92	0.09	0.29	T	T	-1.85	0.0001	0.0165	0.0005	0.036	T	NM_001352; ENST00000222122; ENST00000593500; ENST00000594723; ENST00000599385; ENST00000601104; BC011965; OTTHUMT00000466167; OTTHUMT00000466168; OTTHUMT00000466169; OTTHUMT00000466170; OTTHUMT00000466171	DBP	D site of albumin promoter (albumin D-box) binding protein	chr19	-	Multiple_Complex	48630030	48637550
TC1700011558.hg.1	5.36	6.26	0.35	0.33	T	T	-1.85	0.0384	0.3182	0.0252	0.238	T	NM_001174166; NM_004694; ENST00000327268; ENST00000580666; ENST00000582867; ENST00000583477; ENST00000620436; BC064832; OTTHUMT00000448323; OTTHUMT00000448324; OTTHUMT00000448325; OTTHUMT00000448408	SLC16A6	solute carrier family 16, member 6	chr17	-	Multiple_Complex	68267026	68291267
TC1700011020.hg.1	4.98	5.87	0.41	0.24	T	T	-1.85	0.0114	0.181	0.029	0.2533	T	NM_004123; ENST00000357424; BC069100; BC069663; BC069686; BC069746; BC096146; BC096147; BC096148; BC096149; OTTHUMT00000364044	GIP	gastric inhibitory polypeptide	chr17	-	Coding	48958554	48968596
TC0X00010916.hg.1	3.23	4.12	0.35	0.42	F	T	-1.85	0.0239	0.2553	0.0577	0.3323	F	NM_001017438; OTTHUMT00000477720	CT45A6; CT45A7	cancer/testis antigen family 45, member A6; cancer/testis antigen family 45, member A7	chrX	-	Coding	135828934	135837280
TC1400009128.hg.1	8.1	8.98	0.2	0.14	T	T	-1.84	7.77e-05	0.0113	0.0003	0.0238	T	NM_001282236; NM_004196; ENST00000216378; ENST00000356146; ENST00000395834; ENST00000525911; ENST00000528197; ENST00000529347; ENST00000530553; ENST00000531052; ENST00000534267; ENST00000534566; ENST00000542671; BC104977; OTTHUMT00000276872; OTTHUMT00000276873; OTTHUMT00000382101; OTTHUMT00000382102; OTTHUMT00000382103; OTTHUMT00000382104; OTTHUMT00000382105; OTTHUMT00000382106; OTTHUMT0000038210…	CDKL1	cyclin-dependent kinase-like 1 (CDC2-related kinase)	chr14	-	Multiple_Complex	50329404	50416461
TC1000008396.hg.1	8.24	9.12	0.24	0.16	T	T	-1.83	0.0002	0.0189	2.21e-05	0.0061	T	NM_001547; ENST00000371826; ENST00000611722; BC032839; OTTHUMT00000049293	IFIT2	interferon-induced protein with tetratricopeptide repeats 2	chr10	+	Coding	89301949	89309276
TC0900011429.hg.1	3.31	4.19	0.2	0.68	F	T	-1.83	0.0376	0.3148	0.1012	0.4204	F	NDUFA8.fAug10-unspliced	NDUFA8	Transcript Identified by AceView, Entrez Gene ID(s) 4702	chr9	-	Unassigned	122146333	122146779
TC0100010243.hg.1	4.64	5.51	0.27	0.17	T	T	-1.83	0.0006	0.0352	0.0019	0.0672	T	NM_152501; NM_198928; NM_198929; NM_198930; ENST00000368135; ENST00000368138; ENST00000368140; ENST00000392252; ENST00000392254; ENST00000458222; ENST00000485134; BC090944; BC139741; OTTHUMT00000090110; OTTHUMT00000090111; OTTHUMT00000090112; OTTHUMT00000090113; OTTHUMT00000090114; OTTHUMT00000090115; OTTHUMT00000090116	PYHIN1	pyrin and HIN domain family, member 1	chr1	+	Multiple_Complex	158930796	158977059
TC0X00006970.hg.1	2.41	3.28	0.59	0.42	F	F	-1.83	0.0675	0.394	0.11	0.4332	F	NM_000531; ENST00000039007; ENST00000488812; BC074745; BC107153; BC107154; BC114496; OTTHUMT00000059006; OTTHUMT00000081203	OTC	ornithine carbamoyltransferase	chrX	+	Multiple_Complex	38352483	38421450
TC0300009328.hg.1	4.5	5.37	0.4	0.57	T	T	-1.83	0.0358	0.3084	0.0924	0.4059	T	NM_000882; ENST00000305579; ENST00000466512; ENST00000468862; ENST00000480088; ENST00000480787; ENST00000496308; BC104982; BC104984; OTTHUMT00000352602; OTTHUMT00000352603; OTTHUMT00000352604; OTTHUMT00000352605; OTTHUMT00000352606; OTTHUMT00000352607	IL12A	interleukin 12A	chr3	+	Multiple_Complex	159988750	159996019
TC0600013007.hg.1	3.57	4.44	0.41	0.15	T	T	-1.83	0.0205	0.2368	0.0282	0.2502	T	NM_001100411; NM_001288576; NM_024581; ENST00000338891; ENST00000352896; ENST00000368472; ENST00000368475; ENST00000448815; ENST00000475529; ENST00000481884; ENST00000482219; ENST00000517987; ENST00000521043; ENST00000521531; ENST00000522284; ENST00000617072; ENST00000621231; BC060769; OTTHUMT00000042009; OTTHUMT00000042010; OTTHUMT00000042011; OTTHUMT00000042012; OTTHUMT00000042013; OTTHUMT00000…	FAM184A	family with sequence similarity 184, member A	chr6	-	Multiple_Complex	118959763	119149387
TC1900012062.hg.1	7.49	8.35	0.26	0.32	T	T	-1.83	0.0304	0.2864	0.071	0.3634	T	NM_012254; ENST00000263093; ENST00000593745; ENST00000594683; ENST00000594786; ENST00000599700; ENST00000601355; ENST00000601997; OTTHUMT00000467058; OTTHUMT00000467059; OTTHUMT00000467060; OTTHUMT00000467061; OTTHUMT00000467062; OTTHUMT00000467063; OTTHUMT00000467064	SLC27A5	solute carrier family 27 (fatty acid transporter), member 5	chr19	-	Multiple_Complex	58498333	58512413
TC0200009955.hg.1	5.82	6.69	0.33	0.31	T	T	-1.82	0.0483	0.3499	0.0597	0.3383	T	NM_001127383; NM_001256909; NM_024843; ENST00000321348; ENST00000375252; ENST00000409484; ENST00000445146; ENST00000468308; ENST00000474182; ENST00000494587; BC065290; OTTHUMT00000255344; OTTHUMT00000333779; OTTHUMT00000333780; OTTHUMT00000333781; OTTHUMT00000333782; OTTHUMT00000333783; OTTHUMT00000333784	CYBRD1	cytochrome b reductase 1	chr2	+	Multiple_Complex	171522247	171558133
TC2200007287.hg.1	3.89	4.76	0.6	0.34	T	T	-1.82	0.1287	0.5179	0.127	0.4568	T	NM_013385; ENST00000248901; ENST00000402997; ENST00000405206; ENST00000439667; ENST00000446506; ENST00000447919; ENST00000457992; ENST00000462927; ENST00000467664; ENST00000469886; ENST00000480510; BC041161; OTTHUMT00000318917; OTTHUMT00000318918; OTTHUMT00000318920; OTTHUMT00000318922; OTTHUMT00000318923; OTTHUMT00000318924; OTTHUMT00000318925; OTTHUMT00000318926; OTTHUMT00000318927; OTTHUMT0000…	CYTH4	cytohesin 4	chr22	+	Multiple_Complex	37282027	37315348
TC0600009772.hg.1	6.29	7.15	0.33	0.23	T	T	-1.82	0.0038	0.1009	0.0117	0.169	T	NM_015278; ENST00000367467; ENST00000367469; ENST00000470750; ENST00000622663; OTTHUMT00000042619; OTTHUMT00000042620; OTTHUMT00000042621	SASH1	SAM and SH3 domain containing 1	chr6	+	Multiple_Complex	148272304	148552050
TC1600007218.hg.1	2.88	3.74	0.12	0.57	F	T	-1.82	0.0893	0.4458	0.2184	0.5607	F	ENST00000566647	SCNN1B	sodium channel, non voltage gated 1 beta subunit	chr16	+	NonCoding	23358202	23359379
TC1900011067.hg.1	4.96	5.82	0.39	0.3	T	T	-1.82	0.0022	0.0742	0.0067	0.1261	T	NM_001303538; NM_001303539; NM_001303540; NM_018273; NR_130317; ENST00000293261; ENST00000377431; ENST00000435956; ENST00000593914; ENST00000595720; ENST00000597370; ENST00000598012; ENST00000598258; ENST00000598926; ENST00000599220; ENST00000600816; ENST00000601332; ENST00000601522; BC016919; OTTHUMT00000465622; OTTHUMT00000465623; OTTHUMT00000465624; OTTHUMT00000465625; OTTHUMT00000465626; OTTH…	TMEM143	transmembrane protein 143	chr19	-	Multiple_Complex	48331889	48364237
TC0700010437.hg.1	7.71	8.57	0.22	0.18	T	T	-1.82	0.0004	0.0273	0.0007	0.0414	T	NM_012294; ENST00000344041; ENST00000401957; ENST00000405243; ENST00000420196; ENST00000451559; ENST00000458533; ENST00000468825; ENST00000471484; ENST00000475788; ENST00000488366; ENST00000497668; ENST00000620335; BC039203; OTTHUMT00000326590; OTTHUMT00000326591; OTTHUMT00000326592; OTTHUMT00000326593; OTTHUMT00000326594; OTTHUMT00000326595; OTTHUMT00000326596; OTTHUMT00000326597; OTTHUMT0000032…	RAPGEF5	Rap guanine nucleotide exchange factor 5	chr7	-	Multiple_Complex	22118238	22357144
TC0700013609.hg.1	3.74	4.6	0.43	0.17	T	T	-1.81	0.0028	0.0847	0.006	0.1188	T	NM_001018058; NM_001244583; NM_012252; ENST00000265440; ENST00000320239; ENST00000393485; ENST00000457268; ENST00000462828; ENST00000497829; BC029891; OTTHUMT00000059839; OTTHUMT00000138321; OTTHUMT00000140532; OTTHUMT00000316593; OTTHUMT00000351051; uc003vhm.2	TFEC	transcription factor EC	chr7	-	Multiple_Complex	115935148	116030813
TC0500008086.hg.1	11.17	12.03	0.08	0.11	T	T	-1.81	2.2e-05	0.0052	3.63e-05	0.0077	T	NM_005654; ENST00000327111; ENST00000502982; ENST00000506162; ENST00000512697; ENST00000615873; BC004154; BC017493; OTTHUMT00000239293; OTTHUMT00000369874; OTTHUMT00000369875; OTTHUMT00000369877	NR2F1	nuclear receptor subfamily 2, group F, member 1	chr5	+	Multiple_Complex	93583337	93594615
TC0800010825.hg.1	7.12	7.98	0.2	0.2	T	T	-1.81	0.0003	0.0237	0.0001	0.0168	T	NM_020647; ENST00000342232; ENST00000518195; ENST00000519947; BC140875; BC140876; OTTHUMT00000379102; OTTHUMT00000379104; OTTHUMT00000379105	JPH1	junctophilin 1	chr8	-	Multiple_Complex	74234700	74321361
TC0900010913.hg.1	6.6	7.45	0.27	0.47	T	T	-1.81	0.0063	0.1316	0.0108	0.1615	T	NM_153695; ENST00000375256; BC126141; OTTHUMT00000053266	ZNF367	zinc finger protein 367	chr9	-	Multiple_Complex	96385941	96418387
TC0100010244.hg.1	11.48	12.33	0.18	0.04	T	T	-1.81	0.0003	0.0238	0.001	0.048	T	NM_001206567; NM_005531; ENST00000295809; ENST00000340979; ENST00000359709; ENST00000368131; ENST00000368132; ENST00000426592; ENST00000447473; ENST00000448393; ENST00000474473; ENST00000483916; ENST00000493884; ENST00000562225; ENST00000566111; ENST00000567661; BC017059; OTTHUMT00000090101; OTTHUMT00000090102; OTTHUMT00000090104; OTTHUMT00000090105; OTTHUMT00000090106; OTTHUMT00000090107; OTTHUM…	IFI16	interferon, gamma-inducible protein 16	chr1	+	Multiple_Complex	158999968	159055155
TC0Y00006651.hg.1	3.08	3.93	0.34	0.74	F	T	-1.81	0.4845	0.8114	0.5315	0.7785	F	NM_001164238; NM_001206850; NM_014893; NR_028319; NR_046355; ENST00000297967; ENST00000339174; ENST00000355905; ENST00000382868; ENST00000382872; ENST00000413217; ENST00000471252; ENST00000476359; ENST00000481089; BC113525; BC113551; OTTHUMT00000089061; OTTHUMT00000089062; OTTHUMT00000089063; OTTHUMT00000089064; OTTHUMT00000089065; OTTHUMT00000089066; OTTHUMT00000089067; OTTHUMT00000089068; uc004…	NLGN4Y	neuroligin 4, Y-linked	chrY	+	Multiple_Complex	14522608	14845650
TC0500012971.hg.1	6.21	7.06	0.39	0.17	T	T	-1.8	0.0258	0.2656	0.04	0.2894	T	NM_000505; ENST00000253496; ENST00000502854; ENST00000503736; ENST00000504406; ENST00000510358; ENST00000514943; OTTHUMT00000373217; OTTHUMT00000373218; OTTHUMT00000373219; OTTHUMT00000373220; OTTHUMT00000373221; OTTHUMT00000373222	F12	coagulation factor XII (Hageman factor)	chr5	-	Multiple_Complex	177402138	177409576
TC0500006816.hg.1	8.47	9.32	0.14	0.26	T	T	-1.8	0.002	0.0719	0.0064	0.123	T	NM_019018; ENST00000274217; ENST00000506258; ENST00000513825; BC011524; OTTHUMT00000253710; OTTHUMT00000366180; OTTHUMT00000366181	FAM105A	family with sequence similarity 105, member A	chr5	+	Multiple_Complex	14581775	14616178
TC1400008705.hg.1	12.57	13.42	0.08	0.02	T	T	-1.8	2.12e-05	0.005	1.44e-05	0.0048	T	NM_001267036; NM_001267037; NM_012244; NM_182728; NR_049767; ENST00000316902; ENST00000339733; ENST00000397310; ENST00000422941; ENST00000453702; ENST00000469263; ENST00000524758; ENST00000525062; ENST00000528186; ENST00000528806; ENST00000528860; ENST00000529705; ENST00000532568; ENST00000617478; ENST00000618208; ENST00000621729; BC052250; OTTHUMT00000071718; OTTHUMT00000071719; OTTHUMT000000717…	SLC7A8	solute carrier family 7 (amino acid transporter light chain, L system), member 8	chr14	-	Multiple_Complex	23125295	23183674
TC2000006736.hg.1	6.08	6.93	0.55	0.21	T	T	-1.79	0.0022	0.0749	0.0015	0.06	T	NM_018327; ENST00000399002; ENST00000431275; ENST00000434210; ENST00000450297; ENST00000476791; ENST00000485952; BC150644; OTTHUMT00000078032; OTTHUMT00000078033; OTTHUMT00000078034; OTTHUMT00000078035; OTTHUMT00000078036; OTTHUMT00000254544	SPTLC3	serine palmitoyltransferase, long chain base subunit 3	chr20	+	Multiple_Complex	13008979	13169103
TC0200012140.hg.1	3.85	4.69	0.52	0.28	T	T	-1.79	0.1001	0.4694	0.1742	0.5131	T	NM_004304; ENST00000389048; ENST00000431873; ENST00000453137; ENST00000498037; ENST00000618119; OTTHUMT00000324994; OTTHUMT00000324995; OTTHUMT00000324996	ALK	anaplastic lymphoma receptor tyrosine kinase	chr2	-	Multiple_Complex	29192774	29921611
TC0400009526.hg.1	4.94	5.78	0.14	0.41	T	T	-1.79	0.0731	0.4069	0.0882	0.3983	T	NM_001114357; ENST00000378850; ENST00000508698; ENST00000511138; ENST00000511581; BC150574; OTTHUMT00000360667; OTTHUMT00000360668; OTTHUMT00000360670; OTTHUMT00000360671	C4orf47	chromosome 4 open reading frame 47	chr4	+	Multiple_Complex	185426213	185449826
TC1300008468.hg.1	4.51	5.34	0.49	0.3	T	T	-1.79	0.0055	0.1227	0.0145	0.1855	T	NM_001135919; NM_181785; ENST00000266943; ENST00000380814; ENST00000475385; BC036662; BC060850; BC068556; OTTHUMT00000044324; OTTHUMT00000044325; OTTHUMT00000276111	SLC46A3	solute carrier family 46, member 3	chr13	-	Multiple_Complex	28700064	28719013
TC0300013838.hg.1	7.19	8.03	0.13	0.43	T	T	-1.79	0.024	0.2559	0.0052	0.1112	T	NM_015407; ENST00000273596; ENST00000458031; ENST00000474575; ENST00000491470; ENST00000494478; ENST00000497864; BC002571; OTTHUMT00000349689; OTTHUMT00000349690; OTTHUMT00000349693; OTTHUMT00000349694; OTTHUMT00000349696	ABHD14A	abhydrolase domain containing 14A	chr3	+	Multiple_Complex	51971426	51981200
TC0100018367.hg.1	9.25	10.09	0.19	0.04	T	T	-1.79	0.0002	0.018	0.0006	0.038	T	NM_000740; ENST00000255380; ENST00000448020; ENST00000487470; ENST00000615928; BC121026; OTTHUMT00000095644; OTTHUMT00000095645; OTTHUMT00000095646	CHRM3	cholinergic receptor, muscarinic 3	chr1	+	Multiple_Complex	239629073	239915452
TC0400010125.hg.1	9.8	10.63	0.23	0.18	T	T	-1.79	0.0033	0.0928	0.0066	0.1246	T	NM_005130; ENST00000382333; BC003628; BC008910; OTTHUMT00000214974	FGFBP1	fibroblast growth factor binding protein 1	chr4	-	Multiple_Complex	15935569	15938740
TC1000008881.hg.1	9.79	10.62	0.09	0.28	T	T	-1.78	0.0003	0.026	0.0003	0.0247	T	NM_001008541; NM_005962; NM_130439; ENST00000239007; ENST00000332674; ENST00000361248; ENST00000369612; ENST00000393134; ENST00000442296; ENST00000453116; ENST00000460667; ENST00000484030; ENST00000485566; BC012907; BC035128; OTTHUMT00000050313; OTTHUMT00000050314; OTTHUMT00000050315; OTTHUMT00000050316; OTTHUMT00000050317; OTTHUMT00000050318; OTTHUMT00000050319; OTTHUMT00000050320; OTTHUMT000000…	MXI1	MAX interactor 1, dimerization protein	chr10	+	Multiple_Complex	110207605	110287365
TC1100010818.hg.1	2.71	3.55	0.1	0.26	F	T	-1.78	0.0013	0.0561	0.0018	0.0662	F	NM_001004703; ENST00000328188; OTTHUMT00000391155; uc010ric.2	OR4C46	olfactory receptor, family 4, subfamily C, member 46	chr11	-	Coding	54603069	54603998
TC0100018488.hg.1	2.98	3.81	0.63	0.25	F	T	-1.78	0.0803	0.4267	0.1791	0.5189	F	NM_013353; ENST00000295314; ENST00000441701; ENST00000463543; ENST00000466891; ENST00000488488; ENST00000601585; BC017810; OTTHUMT00000034419; OTTHUMT00000034420; OTTHUMT00000034422; OTTHUMT00000102343; OTTHUMT00000102344; OTTHUMT00000464650	TMOD4	tropomodulin 4 (muscle)	chr1	-	Multiple_Complex	151169986	151176284
TC1600006537.hg.1	4.22	5.06	0.59	0.31	T	T	-1.78	0.2422	0.6487	0.2074	0.5505	T	NM_001199096; NM_001199097; NM_001199098; NM_001199099; NM_001286464; NM_003933; ENST00000324385; ENST00000397488; ENST00000421665; ENST00000426824; ENST00000561602; ENST00000561793; ENST00000562208; ENST00000564213; ENST00000565665; ENST00000566162; ENST00000566389; ENST00000567203; ENST00000567825; ENST00000568198; ENST00000568887; ENST00000628027; BC104966; BC112129; OTTHUMT00000109056; OTTHUM…	BAIAP3	BAI1-associated protein 3	chr16	+	Multiple_Complex	1333601	1349441
TC0X00009637.hg.1	10.75	11.58	0.2	0.1	T	T	-1.78	0.0004	0.0285	0.0013	0.0566	T	NM_006875; ENST00000376509; ENST00000442430; ENST00000485431; BC018111; OTTHUMT00000060805; OTTHUMT00000060806; OTTHUMT00000060807	PIM2	Pim-2 proto-oncogene, serine/threonine kinase	chrX	-	Multiple_Complex	48913182	48919136
TC0200009871.hg.1	5.2	6.04	0.31	0.46	T	T	-1.78	0.0142	0.1995	0.0279	0.2489	T	NM_001172173; NM_024969; ENST00000314499; ENST00000342316; ENST00000409420; ENST00000409664; ENST00000421875; ENST00000464503; OTTHUMT00000255191; OTTHUMT00000333604; OTTHUMT00000333605; OTTHUMT00000333607; OTTHUMT00000333608; uc002udf.3	CSRNP3	cysteine-serine-rich nuclear protein 3	chr2	+	Multiple_Complex	165469647	165689407
TC1700008261.hg.1	2.73	3.56	0.32	0.36	F	T	-1.78	0.0117	0.1833	0.034	0.271	F	EPN3.nAug10-unspliced	EPN3	Transcript Identified by AceView, Entrez Gene ID(s) 55040	chr17	+	Unassigned	50535173	50535717
TC0200006627.hg.1	9.4	10.22	0.1	0.26	T	T	-1.77	0.0002	0.0192	0.0004	0.0288	T	NM_002166; ENST00000234091; ENST00000331129; ENST00000396290; ENST00000472142; BC030639; OTTHUMT00000231925; OTTHUMT00000323327; OTTHUMT00000323328	ID2	inhibitor of DNA binding 2, dominant negative helix-loop-helix protein	chr2	+	Multiple_Complex	8678845	8684453
TC0100013873.hg.1	5.11	5.94	0.37	0.29	T	T	-1.77	0.0086	0.1539	0.0223	0.2263	T	NM_001127714; NM_024503; NR_038260; NR_038261; ENST00000247584; ENST00000372583; ENST00000372584; ENST00000460604; ENST00000479350; ENST00000489103; ENST00000491442; BC152563; OTTHUMT00000016977; OTTHUMT00000016978; OTTHUMT00000016979; OTTHUMT00000016980; OTTHUMT00000016981; OTTHUMT00000016982	HIVEP3	human immunodeficiency virus type I enhancer binding protein 3	chr1	-	Multiple_Complex	41506365	42035925
TC0200007059.hg.1	8.81	9.64	0.36	0.14	T	T	-1.77	0.0333	0.2995	0.0801	0.3835	T	NM_001306079; NM_004341; ENST00000264705; ENST00000403525; ENST00000428460; ENST00000456311; ENST00000458503; ENST00000464159; ENST00000475695; ENST00000479002; ENST00000487239; ENST00000491461; ENST00000491891; BC065510; OTTHUMT00000214186; OTTHUMT00000324970; OTTHUMT00000324971; OTTHUMT00000324972; OTTHUMT00000324973; OTTHUMT00000324974; OTTHUMT00000324975; OTTHUMT00000324976; OTTHUMT0000032497…	CAD	carbamoyl-phosphate synthetase 2, aspartate transcarbamylase, and dihydroorotase	chr2	+	Multiple_Complex	27217390	27243943
TC1200007804.hg.1	7.47	8.3	0.35	0.09	T	T	-1.77	0.0004	0.0273	0.0012	0.0538	T	NM_152637; ENST00000394252; ENST00000614691; OTTHUMT00000327271	METTL7B	methyltransferase like 7B	chr12	+	Multiple_Complex	55681546	55684611
TC1600006637.hg.1	6.98	7.8	0.43	0.14	T	T	-1.77	0.0454	0.3427	0.1195	0.4465	T	NM_145252; ENST00000382280; ENST00000570670; ENST00000571723; ENST00000572863; ENST00000573019; ENST00000576423; BC009722; OTTHUMT00000250912; OTTHUMT00000436461; OTTHUMT00000436462; OTTHUMT00000436463; OTTHUMT00000436464; OTTHUMT00000436465	ZG16B	zymogen granule protein 16B	chr16	+	Multiple_Complex	2830169	2839585
TC0200012098.hg.1	4.54	5.36	0.46	0.04	T	T	-1.77	0.0518	0.3603	0.1352	0.4688	T	NM_001287580; NM_022128; NR_028308; ENST00000302188; ENST00000449378; ENST00000453412; ENST00000458185; ENST00000612015; BC017425; OTTHUMT00000215118; OTTHUMT00000324576; OTTHUMT00000324577; OTTHUMT00000324578	RBKS; BRE-AS1	ribokinase; BRE antisense RNA 1	chr2	-	Multiple_Complex	27781364	27891114
TC0200009933.hg.1	4.67	5.49	0.46	0.63	T	T	-1.77	0.1318	0.5221	0.217	0.5593	T	NM_001289947; NM_001290030; NM_001290031; NR_110644; ENST00000409885; BC127676; OTTHUMT00000333723	ERICH2	glutamate rich 2	chr2	+	Multiple_Complex	170770250	170798971
TC1100007727.hg.1	8.91	9.73	0.04	0.11	T	T	-1.77	3.58e-05	0.007	1.29e-07	0.0003	T	NM_001142703; NM_001142704; NM_198947; ENST00000343597; ENST00000411426; ENST00000528234; ENST00000529618; ENST00000534403; ENST00000620384; BC130513; BC130539; OTTHUMT00000393971; OTTHUMT00000393972; OTTHUMT00000393973; OTTHUMT00000393974	FAM111B	family with sequence similarity 111, member B	chr11	+	Multiple_Complex	59107185	59127416
TC2200007309.hg.1	5.68	6.5	0.11	0.43	T	T	-1.77	0.0048	0.1159	0.0141	0.1831	T	NM_018957; NM_020315; ENST00000215904; ENST00000357436; ENST00000403251; ENST00000417536; ENST00000451997; ENST00000459646; ENST00000466097; ENST00000469947; ENST00000471650; ENST00000495174; BC000320; BC008282; BC064922; OTTHUMT00000075884; OTTHUMT00000104105; OTTHUMT00000319454; OTTHUMT00000319500; OTTHUMT00000319501; OTTHUMT00000319502; OTTHUMT00000319503; OTTHUMT00000319504; OTTHUMT0000031950…	SH3BP1; PDXP	SH3-domain binding protein 1; pyridoxal (pyridoxine, vitamin B6) phosphatase	chr22	+	Multiple_Complex	37634654	37666934
TC0600013409.hg.1	7.84	8.66	0.26	0.29	T	T	-1.77	0.0074	0.1424	0.008	0.1383	T	NM_006734; ENST00000012134; ENST00000367603; ENST00000367604; ENST00000474532; OTTHUMT00000042495; OTTHUMT00000042496; OTTHUMT00000042497	HIVEP2	human immunodeficiency virus type I enhancer binding protein 2	chr6	-	Multiple_Complex	142751467	142945201
TC0400008284.hg.1	3.08	3.9	0.62	0.51	F	T	-1.76	0.0409	0.3268	0.0715	0.3645	F	hsa_circ_0001433	UBE2D3	Memczak2013 ANTISENSE, coding, INTERNAL, intronic best transcript NM_181893	chr4	+	NonCoding	102828495	102828751
TC1000009685.hg.1	6.64	7.46	0.14	0.05	T	T	-1.76	0.0026	0.0814	0.0075	0.1326	T	NM_001009941; NM_001009943; NM_019046; ENST00000191063; ENST00000380092; ENST00000380094; ENST00000492368; BC062346; OTTHUMT00000046607; OTTHUMT00000046610; OTTHUMT00000046611; OTTHUMT00000356803	ANKRD16	ankyrin repeat domain 16	chr10	-	Multiple_Complex	5861617	5889906
TC0400008628.hg.1	12.21	13.03	0.13	0.07	T	T	-1.76	1.64e-05	0.0043	5.89e-05	0.0104	T	NM_001258038; NM_001258039; NM_005841; NM_199327; ENST00000339241; ENST00000394339; ENST00000505319; ENST00000507703; ENST00000508849; ENST00000515726; ENST00000610581; ENST00000622283; BC063856; OTTHUMT00000256711; OTTHUMT00000363944; OTTHUMT00000363945; OTTHUMT00000363946; OTTHUMT00000363947; OTTHUMT00000363948	SPRY1	sprouty RTK signaling antagonist 1	chr4	+	Multiple_Complex	123396795	123403760
TC0300014083.hg.1	6.01	6.82	0.25	0.18	T	T	-1.76	3.93e-05	0.0073	0.0001	0.0174	T	NM_001080744; NM_001080745; NM_001346; ENST00000265022; ENST00000344484; ENST00000382164; ENST00000437018; ENST00000466466; ENST00000472506; ENST00000480809; ENST00000480933; ENST00000482566; ENST00000490452; BC089411; BC112363; OTTHUMT00000344800; OTTHUMT00000344801; OTTHUMT00000344802; OTTHUMT00000344844; OTTHUMT00000344845; OTTHUMT00000344852; OTTHUMT00000344853; OTTHUMT00000344855; OTTHUMT000…	DGKG	diacylglycerol kinase gamma	chr3	-	Multiple_Complex	186147201	186362237
TC0400012150.hg.1	8.91	9.72	0.1	0.31	T	T	-1.76	0.0016	0.064	0.0037	0.0939	T	NM_152680; ENST00000304385; ENST00000504064; ENST00000510252; ENST00000613578; BC060775; OTTHUMT00000365024; OTTHUMT00000365026; OTTHUMT00000365027	TMEM154	transmembrane protein 154	chr4	-	Multiple_Complex	152618632	152680165
TC1000008400.hg.1	8.51	9.32	0.13	0.27	T	T	-1.75	0.0045	0.1129	0.0019	0.0668	T	NM_001270927; NM_001270928; NM_001270929; NM_001270930; NM_001548; ENST00000371804; ENST00000546318; BC007091; OTTHUMT00000049302	IFIT1	interferon-induced protein with tetratricopeptide repeats 1	chr10	+	Coding	89392546	89406487
TSUnmapped00000392.hg.1	3.07	3.88	0.25	0.46	T	T	-1.75	0.1007	0.4711	0.2098	0.5527	T	ENST00000628705	FCGBP	Fc fragment of IgG binding protein			Coding
TC0100015049.hg.1	9.2	10.01	0.18	0.27	T	T	-1.75	0.0019	0.0714	0.0064	0.1229	T	NM_001013660; ENST00000287474; ENST00000370176; ENST00000489209; ENST00000492943; OTTHUMT00000029677; OTTHUMT00000029678; OTTHUMT00000029679; OTTHUMT00000029790; uc001dsh.1	FRRS1	ferric-chelate reductase 1	chr1	-	Multiple_Complex	99708703	99766631
TC0300012720.hg.1	4.96	5.76	0.27	0.24	T	T	-1.75	0.0055	0.1219	0.0052	0.1112	T	NM_001128304; NM_001128305; NM_001128306; NM_001177304; NM_020353; ENST00000354952; ENST00000383083; ENST00000433593; ENST00000446574; ENST00000460350; ENST00000460885; ENST00000475019; ENST00000476202; ENST00000481701; ENST00000493382; ENST00000498625; BC028354; OTTHUMT00000355172; OTTHUMT00000355173; OTTHUMT00000355174; OTTHUMT00000355175; OTTHUMT00000355176; OTTHUMT00000355177; OTTHUMT00000355…	PLSCR4	phospholipid scramblase 4	chr3	-	Multiple_Complex	146192336	146251179
TC0900011603.hg.1	6.1	6.91	0.4	0.13	T	T	-1.75	0.0142	0.1995	0.041	0.2922	T	NM_000118; NM_001114753; NM_001278138; ENST00000344849; ENST00000373203; ENST00000462196; ENST00000480266; ENST00000486329; BC014271; OTTHUMT00000054312; OTTHUMT00000054313; OTTHUMT00000054314; OTTHUMT00000054316	ENG	endoglin	chr9	-	Multiple_Complex	127815012	127854773
TC1100012219.hg.1	14.17	14.97	0.13	0.08	T	T	-1.74	7.7e-05	0.0112	0.0002	0.0188	T	NM_017515; ENST00000375682; ENST00000524991; ENST00000525071; ENST00000525815; ENST00000532513; ENST00000533664; BC039195; BC048302; OTTHUMT00000389417; OTTHUMT00000389418; OTTHUMT00000389419; OTTHUMT00000389420; OTTHUMT00000389421; OTTHUMT00000389422; uc001pjq.3	SLC35F2	solute carrier family 35, member F2	chr11	-	Multiple_Complex	107790991	107928293
TC0300006956.hg.1	9.97	10.77	0.14	0.47	T	T	-1.74	0.0099	0.1658	0.0091	0.148	T	NM_015141; ENST00000282541; ENST00000425459; ENST00000428684; ENST00000429432; ENST00000431009; ENST00000474846; ENST00000496151; BC028726; OTTHUMT00000341975; OTTHUMT00000341976; OTTHUMT00000342012; OTTHUMT00000342013; OTTHUMT00000342014; OTTHUMT00000342015; OTTHUMT00000342016	GPD1L	glycerol-3-phosphate dehydrogenase 1-like	chr3	+	Multiple_Complex	32105689	32168715
TC1800009222.hg.1	4.89	5.69	0.27	0.14	T	T	-1.74	0.066	0.3914	0.1367	0.4709	T	NM_017831; ENST00000217740; ENST00000580209; ENST00000580863; ENST00000583384; ENST00000583814; BC012021; OTTHUMT00000255354; OTTHUMT00000447381; OTTHUMT00000447727; OTTHUMT00000447728; OTTHUMT00000447729	RNF125	ring finger protein 125, E3 ubiquitin protein ligase	chr18	+	Multiple_Complex	32018372	32073213
TC0300006477.hg.1	6.13	6.92	0.19	0.23	T	T	-1.73	0.0072	0.1401	0.0102	0.1567	T	NM_001099952; NM_001168272; NM_002222; ENST00000302640; ENST00000354582; ENST00000357086; ENST00000443694; ENST00000456211; ENST00000463980; ENST00000467056; ENST00000467545; ENST00000472205; ENST00000477577; ENST00000478515; ENST00000479831; ENST00000481415; ENST00000487016; ENST00000490572; ENST00000491868; ENST00000493491; ENST00000494681; ENST00000544951; OTTHUMT00000337979; OTTHUMT0000033798…	ITPR1	inositol 1,4,5-trisphosphate receptor, type 1	chr3	+	Multiple_Complex	4493348	4847840
TC0200016660.hg.1	4.55	5.34	0.49	0.21	T	T	-1.73	0.1827	0.5893	0.2019	0.5446	T	ENST00000464527; ENST00000482548; ENST00000496939; OTTHUMT00000329709; OTTHUMT00000329712; OTTHUMT00000329713	C2orf61	chromosome 2 open reading frame 61	chr2	-	NonCoding	47045538	47108802
TC0400011043.hg.1	3.25	4.04	0.4	0.56	F	T	-1.73	0.4685	0.8022	0.57	0.7994	F	NM_003948; ENST00000307465; ENST00000429927; ENST00000506234; ENST00000515793; BC093646; BC093981; OTTHUMT00000252409; OTTHUMT00000362891; OTTHUMT00000362892; OTTHUMT00000362893	CDKL2	cyclin-dependent kinase-like 2 (CDC2-related kinase)	chr4	-	Multiple_Complex	75576494	75630716
TC1700008844.hg.1	10.55	11.34	0.29	0.22	T	T	-1.73	0.0051	0.1181	0.0118	0.1694	T	NM_032646; NM_052869; ENST00000269346; ENST00000441391; ENST00000526858; ENST00000528128; ENST00000528152; ENST00000529107; ENST00000534039; ENST00000534346; ENST00000578825; BC107492; BC107602; OTTHUMT00000387459; OTTHUMT00000387460; OTTHUMT00000387461; OTTHUMT00000387462; OTTHUMT00000387463; OTTHUMT00000387464; OTTHUMT00000387465; OTTHUMT00000387466; OTTHUMT00000442532	TTYH2	tweety family member 2	chr17	+	Multiple_Complex	74213514	74262020
TC0700010321.hg.1	11.41	12.2	0.17	0.13	T	T	-1.73	0.0002	0.0212	0.0008	0.0431	T	NM_001163147; NM_001163148; NM_001163149; NM_001163150; NM_001163151; NM_001163152; NM_004956; NR_120445; ENST00000242066; ENST00000399357; ENST00000403527; ENST00000403685; ENST00000405192; ENST00000405218; ENST00000405358; ENST00000420159; ENST00000421381; ENST00000430479; ENST00000431887; ENST00000433547; ENST00000438956; ENST00000443137; ENST00000443608; ENST00000460438; ENST00000472931; ENST…	ETV1	ets variant 1	chr7	-	Multiple_Complex	13891228	13991425
TC1400010617.hg.1	7.43	8.21	0.18	0.29	T	T	-1.73	0.0042	0.1078	0.0093	0.1489	T	NM_006255; ENST00000332981; ENST00000536400; ENST00000552875; ENST00000553265; ENST00000553726; ENST00000553830; ENST00000553831; ENST00000553846; ENST00000553889; ENST00000554835; ENST00000555082; ENST00000555110; ENST00000555233; ENST00000555382; ENST00000555542; ENST00000555604; ENST00000555628; ENST00000555906; ENST00000556164; ENST00000556245; ENST00000557473; ENST00000557559; ENST0000055758…	PRKCH	protein kinase C, eta	chr14	+	Multiple_Complex	61280953	61550980
TC1700011250.hg.1	3.69	4.48	0.79	0.27	T	T	-1.73	0.4725	0.8046	0.7602	0.8944	T	NM_001261835; NM_004758; NM_024418; ENST00000268893; ENST00000343736; ENST00000577871; ENST00000578486; ENST00000578511; ENST00000580669; ENST00000581675; ENST00000581692; ENST00000582679; ENST00000583624; ENST00000585149; BC146852; BC150279; BC171787; OTTHUMT00000443976; OTTHUMT00000443977; OTTHUMT00000443978; OTTHUMT00000443979; OTTHUMT00000443980; OTTHUMT00000443981; OTTHUMT00000443982; OTTHUM…	BZRAP1	benzodiazepine receptor (peripheral) associated protein 1	chr17	-	Multiple_Complex	58301227	58328791
TC1600010676.hg.1	7.88	8.67	0.29	0.21	T	T	-1.73	0.0029	0.0866	0.0096	0.1518	T	NM_024939; NR_106831; ENST00000251366; ENST00000473183; ENST00000562567; ENST00000562724; ENST00000562738; ENST00000563159; ENST00000564382; ENST00000564465; ENST00000565213; ENST00000565858; ENST00000566774; ENST00000569964; ENST00000612812; BC030146; OTTHUMT00000268893; OTTHUMT00000351694; OTTHUMT00000433083; OTTHUMT00000433084; OTTHUMT00000433086; OTTHUMT00000433087; OTTHUMT00000433088; OTTHUM…	ESRP2; MIR6773	epithelial splicing regulatory protein 2; microRNA 6773	chr16	-	Multiple_Complex	68225969	68238102
TC0200016445.hg.1	9.05	9.84	0.34	0.1	T	T	-1.72	0.0033	0.0929	0.0007	0.0406	T	NM_000179; NM_001281492; NM_001281493; NM_001281494; ENST00000234420; ENST00000411819; ENST00000420813; ENST00000445503; ENST00000455383; ENST00000456246; ENST00000493177; ENST00000538136; ENST00000540021; ENST00000614496; ENST00000616033; ENST00000622629; BC004246; OTTHUMT00000251180; OTTHUMT00000323413; OTTHUMT00000323414; OTTHUMT00000323717; OTTHUMT00000323718; OTTHUMT00000323719; OTTHUMT00000…	MSH6	mutS homolog 6	chr2	+	Multiple_Complex	47783082	47810101
TC1900011389.hg.1	3.35	4.14	0.07	0.51	F	T	-1.72	0.0144	0.2006	0.043	0.298	F	NM_001288791; NM_001288792; NR_110142; ENST00000338372; ENST00000366170; ENST00000376626; ENST00000419106; ENST00000425006; ENST00000447872; BC100942; BC100943; OTTHUMT00000139358; OTTHUMT00000139362; OTTHUMT00000139380	VSTM1	V-set and transmembrane domain containing 1	chr19	-	Multiple_Complex	54040825	54063953
TC0600013280.hg.1	6.12	6.9	0.2	0.19	T	T	-1.72	0.0022	0.0749	0.0058	0.1172	T	NM_005923; ENST00000359015; ENST00000463140; BC054503; BC088829; OTTHUMT00000042383; OTTHUMT00000042384	MAP3K5	mitogen-activated protein kinase kinase kinase 5	chr6	-	Multiple_Complex	136557047	136792519
TC1900011077.hg.1	3.14	3.92	0.19	0.52	T	T	-1.72	0.1098	0.4868	0.2175	0.56	T	NM_001080434; ENST00000270238; ENST00000600059; OTTHUMT00000466137; OTTHUMT00000466138; uc002pjk.3	LMTK3	lemur tyrosine kinase 3	chr19	-	Multiple_Complex	48485271	48513189
TC0900008497.hg.1	5.18	5.96	0.36	0.1	T	T	-1.72	0.0002	0.0203	0.0006	0.0376	T	NM_133374; ENST00000288466; ENST00000374124; ENST00000374126; ENST00000452710; ENST00000470105; ENST00000481558; ENST00000615615; BC036039; BC136287; OTTHUMT00000053746; OTTHUMT00000053747; OTTHUMT00000053748; OTTHUMT00000053749; OTTHUMT00000053750	ZNF618	zinc finger protein 618	chr9	+	Multiple_Complex	113876282	114056595
TC0900011811.hg.1	6.86	7.64	0.14	0.35	T	T	-1.72	0.0023	0.0752	0.0068	0.1261	T	NM_022779; NM_138620; ENST00000310532; ENST00000372153; ENST00000372155; ENST00000372159; ENST00000438527; ENST00000480876; ENST00000482620; OTTHUMT00000054794; OTTHUMT00000054795; OTTHUMT00000054796; OTTHUMT00000054797; OTTHUMT00000054798; OTTHUMT00000476203; uc004cbq.1; uc004cbr.1	DDX31	DEAD (Asp-Glu-Ala-Asp) box polypeptide 31	chr9	-	Multiple_Complex	132592997	132670401
TC0100013287.hg.1	5.69	6.47	0.06	0.41	T	T	-1.72	0.0044	0.1106	0.0009	0.0454	T	NM_004091; ENST00000361729; ENST00000487237; BC053676; OTTHUMT00000008885; OTTHUMT00000008886	E2F2	E2F transcription factor 2	chr1	-	Multiple_Complex	23506428	23531220
TC1000012483.hg.1	2.97	3.75	0.48	0.35	F	F	-1.72	0.184	0.5899	0.3523	0.6719	F	NM_001130446; ENST00000423344; ENST00000602648; ENST00000618242; OTTHUMT00000468147; OTTHUMT00000468148	C10orf131	chromosome 10 open reading frame 131	chr10	+	Coding	95907603	95938723
TC0400010058.hg.1	4.08	4.86	0.29	0.32	T	T	-1.71	0.0703	0.4016	0.1489	0.486	T	NM_005114; ENST00000002596; ENST00000510712; ENST00000514690; BC057803; OTTHUMT00000207073; OTTHUMT00000360253; OTTHUMT00000360254	HS3ST1	heparan sulfate (glucosamine) 3-O-sulfotransferase 1	chr4	-	Coding	11393150	11429765
TC0100017029.hg.1	6.24	7.01	0.35	0.33	T	T	-1.71	0.0374	0.3147	0.0517	0.3191	T	NM_002646; ENST00000367184; ENST00000367187; ENST00000415899; ENST00000424712; ENST00000429009; ENST00000462752; ENST00000479079; ENST00000496872; BC132876; BC136645; BC144342; OTTHUMT00000087965; OTTHUMT00000087966; OTTHUMT00000087967; OTTHUMT00000087968; OTTHUMT00000087969; OTTHUMT00000087970; OTTHUMT00000098776; uc010pqv.2	PIK3C2B	phosphatidylinositol-4-phosphate 3-kinase, catalytic subunit type 2 beta	chr1	-	Multiple_Complex	204422628	204494724
TC1000008492.hg.1	4.79	5.57	0.09	0.19	T	T	-1.71	0.0005	0.0337	0.0018	0.0661	T	NM_001134658; NM_153226; ENST00000371408; ENST00000427197; ENST00000483386; ENST00000494992; ENST00000603665; ENST00000605679; BC104814; BC143283; BC143284; OTTHUMT00000049451; OTTHUMT00000049452; OTTHUMT00000049453; OTTHUMT00000468467; OTTHUMT00000468524	SLC35G1	solute carrier family 35, member G1	chr10	+	Coding	93893973	93956062
TC1800008734.hg.1	3.76	4.54	0.25	0.47	T	T	-1.71	0.07	0.4009	0.1605	0.4982	T	NM_139171; ENST00000307844; ENST00000577499; ENST00000581310; ENST00000584040; OTTHUMT00000256000; OTTHUMT00000447973; OTTHUMT00000447974; uc010xdt.2	STARD6	StAR-related lipid transfer domain containing 6	chr18	-	Multiple_Complex	54324358	54357964
TC0100015079.hg.1	7.14	7.91	0.26	0.29	T	T	-1.71	0.0394	0.3213	0.032	0.2639	T	NM_001033025; NM_001261440; NM_001261441; NM_001261442; NM_001439; NR_048570; ENST00000370113; ENST00000370114; ENST00000416479; ENST00000450240; ENST00000480774; ENST00000494907; ENST00000535414; BC036015; BC045681; OTTHUMT00000032705; OTTHUMT00000032706; OTTHUMT00000032707; OTTHUMT00000032708; OTTHUMT00000032709; OTTHUMT00000032710	EXTL2	exostosin-like glycosyltransferase 2	chr1	-	Multiple_Complex	100872372	100895998
TC0100008517.hg.1	11.44	12.21	0.14	0.1	T	T	-1.7	9.94e-05	0.0129	0.0003	0.0265	T	NM_001134673; NM_001145511; NM_001145512; NM_005595; ENST00000357977; ENST00000371184; ENST00000371185; ENST00000371187; ENST00000371189; ENST00000371191; ENST00000403491; ENST00000407417; ENST00000476646; ENST00000479364; ENST00000482020; ENST00000485903; ENST00000493627; ENST00000496712; BC022264; OTTHUMT00000023191; OTTHUMT00000023799; OTTHUMT00000023800; OTTHUMT00000023801; OTTHUMT00000023802…	NFIA	nuclear factor I/A	chr1	+	Multiple_Complex	60865259	61462793
TC1100012526.hg.1	3.79	4.55	0.33	0.08	T	T	-1.7	0.0051	0.1181	0.0163	0.1967	T	NM_001243759; NM_004205; NM_171997; ENST00000260187; ENST00000455332; ENST00000525189; ENST00000525735; ENST00000527843; ENST00000531070; ENST00000532613; BC002854; BC002955; BC041366; OTTHUMT00000388361; OTTHUMT00000388362; OTTHUMT00000388363; OTTHUMT00000388364; OTTHUMT00000388365; OTTHUMT00000388367; OTTHUMT00000388368	USP2	ubiquitin specific peptidase 2	chr11	-	Multiple_Complex	119355215	119381726
TC1100010898.hg.1	4.17	4.94	0.41	0.26	T	T	-1.7	0.0689	0.3984	0.1715	0.5107	T	UBE2L6.gAug10-unspliced	UBE2L6	Transcript Identified by AceView, Entrez Gene ID(s) 9246	chr11	-	Unassigned	57558096	57558600
TC0700009072.hg.1	4.97	5.73	0.45	0.24	T	T	-1.7	0.0179	0.2237	0.0442	0.3005	T	NM_001098627; NM_001098629; NM_001098630; NM_001242452; NM_032643; ENST00000249375; ENST00000357234; ENST00000402030; ENST00000461416; ENST00000464557; ENST00000465603; ENST00000467002; ENST00000473745; ENST00000473787; ENST00000477535; ENST00000479582; ENST00000488569; ENST00000489702; ENST00000613821; ENST00000619830; BC004139; BC004201; OTTHUMT00000350934; OTTHUMT00000350935; OTTHUMT0000035093…	IRF5	interferon regulatory factor 5	chr7	+	Multiple_Complex	128937612	128950042
TC1100013156.hg.1	2.69	3.46	0.35	0.36	T	T	-1.7	0.1463	0.5427	0.2064	0.5495	T	OTTHUMT00000388391	DCDC1	doublecortin domain containing 1	chr11	-	NonCoding	31155903	31241616
TSUnmapped00000112.hg.1	4.41	5.18	0.31	0.77	T	T	-1.7	0.1053	0.4789	0.2314	0.5728	T	ENST00000626223	EIF3F	Eukaryotic translation initiation factor 3 subunit F [Source:UniProtKB/Swiss-Prot;Acc:O00303]			Coding
TC1700009042.hg.1	8.71	9.47	0.16	0.18	T	T	-1.7	0.0058	0.1249	0.0097	0.1521	T	NM_001010982; NM_001145526; NR_027083; ENST00000327898; ENST00000409257; ENST00000585419; ENST00000586542; ENST00000586731; ENST00000587750; ENST00000588199; ENST00000588800; ENST00000589107; ENST00000589256; ENST00000589664; ENST00000591256; ENST00000591538; ENST00000591952; ENST00000592988; BC132824; OTTHUMT00000333203; OTTHUMT00000333204; OTTHUMT00000333205; OTTHUMT00000333206; OTTHUMT00000333…	AFMID	arylformamidase	chr17	+	Multiple_Complex	78187317	78207701
TC1900011708.hg.1	8.82	9.58	0.22	0.1	T	T	-1.7	0.0005	0.0337	0.0007	0.0413	T	NM_032346; ENST00000246535; ENST00000585821; ENST00000587065; ENST00000587385; ENST00000589589; BC006146; OTTHUMT00000459251; OTTHUMT00000459252; OTTHUMT00000459253; OTTHUMT00000459254; OTTHUMT00000459255	PDCD2L	programmed cell death 2-like	chr19	+	Multiple_Complex	34404384	34426168
TC0300010682.hg.1	3.18	3.94	0.26	0.26	F	T	-1.7	0.0158	0.2112	0.0233	0.2301	F	CLASP2.viAug10-unspliced	CLASP2	Transcript Identified by AceView, Entrez Gene ID(s) 23122	chr3	-	Unassigned	33604327	33606428
TC0600007540.hg.1	9.88	10.64	0.25	0.17	T	T	-1.69	0.0005	0.0343	0.0008	0.0449	T	ENST00000293604; ENST00000376471; ENST00000376473; ENST00000446773; ENST00000460172; ENST00000463794; ENST00000465699; ENST00000467801; ENST00000468785; ENST00000484551; ENST00000487873; ENST00000488383; ENST00000493705; BC016167; OTTHUMT00000076456; OTTHUMT00000076457; OTTHUMT00000076458; OTTHUMT00000076459; OTTHUMT00000256234; OTTHUMT00000256235; OTTHUMT00000256236; OTTHUMT00000256237; OTTHUMT0…	C6orf136	chromosome 6 open reading frame 136	chr6	+	Multiple_Complex	30647039	30653210
TC0X00011399.hg.1	10.12	10.88	0.32	0.21	T	T	-1.69	0.0232	0.2509	0.0064	0.123	T	NM_001078172; NM_001134321; ENST00000370775; ENST00000518153; ENST00000520964; ENST00000522309; BC000393; BC019300; OTTHUMT00000058393; OTTHUMT00000377687; OTTHUMT00000377688; OTTHUMT00000377689	FAM127B	family with sequence similarity 127, member B	chrX	-	Multiple_Complex	135050932	135052196
TC0200009542.hg.1	2.86	3.62	0.31	0.41	F	F	-1.69	0.0521	0.3605	0.034	0.2709	F	hsa_circ_0001071	ARHGAP15	Memczak2013 ALT_ACCEPTOR, ALT_DONOR, coding, INTERNAL, intronic best transcript NM_018460	chr2	+	NonCoding	143246351	143246548
TC0300013080.hg.1	5.12	5.88	0.27	0.37	T	T	-1.69	0.1389	0.5323	0.3159	0.6475	T	NM_032487; ENST00000330368; BC007289; OTTHUMT00000467797	ACTRT3	actin-related protein T3	chr3	-	Coding	169766921	169769895
TC1200007210.hg.1	3.06	3.82	0.28	0.13	F	T	-1.69	0.0061	0.1298	0.0185	0.2079	F	hsa_circ_0092363	DDX11	Zhang2013 ALT_ACCEPTOR, ALT_DONOR, coding, INTERNAL, intronic best transcript NM_030653	chr12	+	NonCoding	31088564	31088783
TC0300013025.hg.1	3.14	3.89	0.15	0.44	F	T	-1.69	0.0665	0.3919	0.1442	0.4797	F	NM_000055; ENST00000264381; ENST00000479451; ENST00000482958; ENST00000488954; ENST00000497011; BC018141; OTTHUMT00000350254; OTTHUMT00000350255; OTTHUMT00000350256; OTTHUMT00000350257; OTTHUMT00000350258	BCHE	butyrylcholinesterase	chr3	-	Coding	165772904	165837472
TC0600011646.hg.1	2.8	3.56	0.51	0.14	F	F	-1.69	0.1156	0.4961	0.2373	0.5784	F	NM_001193476; NM_052961; NM_138718; ENST00000355574; ENST00000394602; ENST00000465492; ENST00000466805; ENST00000469847; ENST00000480663; ENST00000486155; ENST00000490799; BC025408; OTTHUMT00000040325; OTTHUMT00000040326; OTTHUMT00000040327; OTTHUMT00000356007; OTTHUMT00000356008; OTTHUMT00000356009; OTTHUMT00000356010; OTTHUMT00000356011	SLC26A8	solute carrier family 26 (anion exchanger), member 8	chr6	-	Multiple_Complex	35943514	36024868
TC0700009502.hg.1	3.46	4.21	0.33	0.56	T	T	-1.69	0.1677	0.5696	0.3513	0.6712	T	NM_001008747; ENST00000420911; BC146818; OTTHUMT00000330280	CTAGE15	CTAGE family, member 15	chr7	+	Coding	143571801	143574387
TC0X00008108.hg.1	8.79	9.54	0.28	0.12	T	T	-1.68	0.0178	0.2236	0.0384	0.2848	T	NM_017698; NM_032227; ENST00000288381; ENST00000372068; ENST00000372072; ENST00000372073; ENST00000461715; ENST00000464177; ENST00000471255; ENST00000497754; BC085605; OTTHUMT00000057896; OTTHUMT00000057898; OTTHUMT00000057899; OTTHUMT00000057900; OTTHUMT00000057901; OTTHUMT00000057902	TMEM164	transmembrane protein 164	chrX	+	Multiple_Complex	110002631	110182734
TC2000007887.hg.1	2.88	3.63	0.29	0.38	F	T	-1.68	0.0342	0.3035	0.0837	0.3899	F	NM_178456; ENST00000371168; BC035405; OTTHUMT00000079866	C20orf85	chromosome 20 open reading frame 85	chr20	+	Coding	58150904	58161150
TC1700008690.hg.1	8.78	9.53	0.17	0.13	T	T	-1.68	0.0003	0.0241	0.0009	0.0465	T	NM_012417; NM_181671; ENST00000299954; ENST00000578527; ENST00000580974; ENST00000581322; ENST00000581923; ENST00000584471; ENST00000584554; BC007905; BC067095; OTTHUMT00000447193; OTTHUMT00000447194; OTTHUMT00000447195; OTTHUMT00000447196; OTTHUMT00000447197; OTTHUMT00000447198	PITPNC1	phosphatidylinositol transfer protein, cytoplasmic 1	chr17	+	Multiple_Complex	67377281	67697263
TC2000010015.hg.1	3.32	4.07	0.26	0.35	F	T	-1.68	0.0317	0.2925	0.0764	0.3752	F	NM_080827; ENST00000372665; ENST00000372670; BC101600; BC101604; OTTHUMT00000107008; OTTHUMT00000107009	WFDC6	WAP four-disulfide core domain 6	chr20	-	Coding	45534196	45539495
TC1900008604.hg.1	4.24	4.99	0.19	0.17	T	T	-1.68	0.0153	0.2067	0.0055	0.1135	T	NR_038359; ENST00000326989; ENST00000593632; BC033237; ENST00000326989.5; ENST00000593632.1; OTTHUMT00000464138; OTTHUMT00000464139; uc002ptj.3; uc061bsv.1	MGC45922; CTD-2568A17.5	uncharacterized LOC284365; uncharacterized LOC284365 [Source:EntrezGene;Acc:284365]; novel transcript	chr19	+	Multiple_Complex	50808654	50818878
TC0800006603.hg.1	3.22	3.97	0.3	0.45	T	T	-1.68	0.0526	0.3619	0.1334	0.4666	T	NM_001040703; NM_152250; ENST00000335510; OTTHUMT00000251447	DEFB105B; DEFB105A	defensin, beta 105B; defensin, beta 105A	chr8	+	Coding	7487669	7489593
TC0200014765.hg.1	5.15	5.9	0.49	0.2	T	T	-1.68	0.0589	0.3756	0.104	0.4252	T	DPP4.nAug10-unspliced	DPP4	Transcript Identified by AceView, Entrez Gene ID(s) 1803	chr2	-	Unassigned	162019550	162019980
TC0200010502.hg.1	11.53	12.28	0.1	0.15	T	T	-1.68	5.29e-05	0.0089	0.0002	0.0185	T	NM_173511; ENST00000392238; ENST00000481658; BC106906; BC106907; OTTHUMT00000335888; OTTHUMT00000335890	FAM117B	family with sequence similarity 117, member B	chr2	+	Multiple_Complex	202635178	202769757
TC0800008122.hg.1	7.96	8.71	0.24	0.27	T	T	-1.68	0.005	0.117	0.0032	0.0871	T	NM_001083588; NM_001083589; NM_001951; ENST00000256117; ENST00000416274; ENST00000418930; ENST00000517476; ENST00000518234; ENST00000520225; ENST00000521234; ENST00000521429; OTTHUMT00000380273; OTTHUMT00000380274; OTTHUMT00000380275; OTTHUMT00000380276; OTTHUMT00000380277; OTTHUMT00000381049; OTTHUMT00000381050; OTTHUMT00000381051	E2F5	E2F transcription factor 5, p130-binding	chr8	+	Multiple_Complex	85177225	85217158
TC0900010950.hg.1	6.68	7.42	0.41	0.47	T	T	-1.68	0.1037	0.4762	0.2197	0.5621	T	NM_000380; NR_027302; ENST00000375128; ENST00000462523; ENST00000485042; ENST00000496104; BC014965; OTTHUMT00000053332; OTTHUMT00000053333; OTTHUMT00000053334; OTTHUMT00000053335	XPA	xeroderma pigmentosum, complementation group A	chr9	-	Multiple_Complex	97674909	97697409
TC1900012051.hg.1	3.36	4.1	0.22	0.46	T	T	-1.67	0.0183	0.2253	0.053	0.3219	T	NM_144613; ENST00000326529; ENST00000586191; ENST00000587357; ENST00000587854; ENST00000588572; ENST00000588586; ENST00000589467; ENST00000589879; ENST00000590900; ENST00000593184; BC026123; BC100899; BC100900; BC100901; BC100902; OTTHUMT00000452964; OTTHUMT00000452965; OTTHUMT00000452966; OTTHUMT00000452967; OTTHUMT00000452996; OTTHUMT00000452997; OTTHUMT00000452998; OTTHUMT00000452999; OTTHUMT0…	COX6B2	cytochrome c oxidase subunit VIb polypeptide 2 (testis)	chr19	-	Multiple_Complex	55349306	55354814
TC0800009919.hg.1	5	5.75	0.24	0.52	T	T	-1.67	0.1592	0.5593	0.0201	0.2153	T	NM_000825; NM_001083111; ENST00000276414; ENST00000421054; BC126437; BC126463; OTTHUMT00000375981; OTTHUMT00000375982	GNRH1	gonadotropin releasing hormone 1	chr8	-	Coding	25419258	25425040
TC0700010561.hg.1	3.72	4.46	0.02	0.52	T	T	-1.67	0.0689	0.3984	0.1124	0.4378	T	NM_019102; ENST00000222726; ENST00000520854; BC013682; OTTHUMT00000134420; OTTHUMT00000358705; uc003syn.2	HOXA5	homeobox A5	chr7	-	Multiple_Complex	27141052	27143668
TC0500007154.hg.1	7.48	8.23	0.16	0.29	T	T	-1.67	0.0007	0.0413	0.0004	0.0288	T	NM_001166695; NM_001166696; NM_001289939; NM_001289940; NM_004172; ENST00000265113; ENST00000381918; ENST00000416645; ENST00000502864; ENST00000504121; ENST00000505202; ENST00000505376; ENST00000506178; ENST00000506725; ENST00000509272; ENST00000512374; ENST00000513646; ENST00000513903; ENST00000514563; ENST00000612708; ENST00000613445; BC037310; OTTHUMT00000207579; OTTHUMT00000366890; OTTHUMT000…	SLC1A3	solute carrier family 1 (glial high affinity glutamate transporter), member 3	chr5	+	Multiple_Complex	36606355	36688334
TC1000007861.hg.1	6.28	7.02	0.11	0.15	T	T	-1.67	0.0017	0.0662	0.0058	0.117	T	NM_030625; ENST00000373644; OTTHUMT00000048354	TET1	tet methylcytosine dioxygenase 1	chr10	+	Multiple_Complex	68560360	68694482
TC0X00010428.hg.1	2.97	3.71	0.39	0.35	T	T	-1.67	0.1943	0.6008	0.4111	0.7106	T	NM_001024452; NM_001172285; ENST00000372617; ENST00000436213; ENST00000469567; ENST00000480725; OTTHUMT00000057742; OTTHUMT00000332205; OTTHUMT00000346520; OTTHUMT00000346521	GLRA4	glycine receptor alpha 4	chrX	-	Multiple_Complex	103707224	103728655
TC0700010355.hg.1	9.47	10.21	0.17	0.15	T	T	-1.67	0.0003	0.0242	0.0001	0.0174	T	NM_006408; ENST00000401412; ENST00000412973; ENST00000419304; ENST00000450569; ENST00000468419; ENST00000486219; ENST00000489523; BC015503; OTTHUMT00000207594; OTTHUMT00000326381; OTTHUMT00000326382; OTTHUMT00000326383; OTTHUMT00000326384; OTTHUMT00000326385; OTTHUMT00000326386	AGR2	anterior gradient 2, protein disulphide isomerase family member	chr7	-	Multiple_Complex	16791811	16833433
TC1400008981.hg.1	12.11	12.85	0.14	0.09	T	T	-1.67	0.0002	0.0202	0.0007	0.0413	T	NM_004496; ENST00000250448; ENST00000545425; ENST00000553751; ENST00000554607; ENST00000557418; BC033890; OTTHUMT00000276735; OTTHUMT00000411128; OTTHUMT00000411129; OTTHUMT00000411130; OTTHUMT00000411131	FOXA1	forkhead box A1	chr14	-	Multiple_Complex	37589552	37596059
TC1200011207.hg.1	7.46	8.2	0.23	0.31	T	T	-1.66	0.0096	0.1627	0.0281	0.2501	T	NM_001005502; NM_001874; NM_198320; ENST00000338356; ENST00000546373; ENST00000546556; ENST00000546912; ENST00000547134; ENST00000547924; ENST00000548262; ENST00000548954; ENST00000549691; ENST00000549781; ENST00000551568; ENST00000551728; ENST00000551897; BC022276; OTTHUMT00000403353; OTTHUMT00000403354; OTTHUMT00000403355; OTTHUMT00000403357; OTTHUMT00000403358; OTTHUMT00000403359; OTTHUMT00000…	CPM	carboxypeptidase M	chr12	-	Multiple_Complex	68842197	68971570
TC2200007218.hg.1	3.1	3.83	0.35	0.26	F	F	-1.66	0.031	0.2893	0.0398	0.2885	F	NM_030642; ENST00000249044; OTTHUMT00000318979	APOL5	apolipoprotein L, 5	chr22	+	Coding	35717870	35729483
TC0600011063.hg.1	2.99	3.73	0.64	0.4	F	T	-1.66	0.2504	0.6559	0.499	0.7614	F	NM_001503; ENST00000230036; ENST00000378243; ENST00000474784; ENST00000475417; ENST00000486892; ENST00000492917; OTTHUMT00000043315; OTTHUMT00000043316; OTTHUMT00000043317; OTTHUMT00000043318; OTTHUMT00000043319; OTTHUMT00000043320	GPLD1	glycosylphosphatidylinositol specific phospholipase D1	chr6	-	Multiple_Complex	24424565	24495205
TC0200011898.hg.1	12.25	12.98	0.07	0.02	T	T	-1.66	3.53e-05	0.007	6.14e-05	0.0105	T	NM_001006946; NM_002997; ENST00000254351; ENST00000381150; ENST00000403076; ENST00000429035; ENST00000447124; ENST00000482879; BC008765; OTTHUMT00000207495; OTTHUMT00000323931; OTTHUMT00000323933; OTTHUMT00000323934; OTTHUMT00000474533	SDC1	syndecan 1	chr2	-	Multiple_Complex	20200797	20225433
TC0400008106.hg.1	5.53	6.27	0.19	0.33	T	T	-1.66	0.0202	0.236	0.0578	0.3323	T	NM_016323; ENST00000264350; ENST00000502913; ENST00000508159; ENST00000508695; ENST00000510223; BC140716; OTTHUMT00000253554; OTTHUMT00000363268; OTTHUMT00000363269; OTTHUMT00000363270; OTTHUMT00000363331	HERC5	HECT and RLD domain containing E3 ubiquitin protein ligase 5	chr4	+	Multiple_Complex	88457117	88506168
TC0100010366.hg.1	6.79	7.52	0.13	0.17	T	T	-1.66	0.0005	0.0326	0.0012	0.0539	T	NM_001002901; NM_001288829; NM_001288830; NM_001288831; NM_001288832; ENST00000336830; ENST00000367944; ENST00000367945; ENST00000367946; ENST00000367948; ENST00000495397; OTTHUMT00000083584; OTTHUMT00000083585; OTTHUMT00000250515; OTTHUMT00000250516; OTTHUMT00000250517; OTTHUMT00000250518	FCRLB	Fc receptor-like B	chr1	+	Multiple_Complex	161721544	161728143
TC1800009275.hg.1	4.02	4.75	0.39	0.06	T	T	-1.66	0.0084	0.1524	0.0238	0.2321	T	NM_001307986; NM_001307987; NM_013305; ENST00000315087; ENST00000536490; ENST00000587428; ENST00000588155; ENST00000589088; ENST00000590488; ENST00000590497; ENST00000591375; BC108910; BC108911; OTTHUMT00000255892; OTTHUMT00000445647; OTTHUMT00000445649; OTTHUMT00000445650; OTTHUMT00000445651; OTTHUMT00000445652; OTTHUMT00000445653; OTTHUMT00000445654	ST8SIA5	ST8 alpha-N-acetyl-neuraminide alpha-2,8-sialyltransferase 5	chr18	-	Multiple_Complex	46679118	46759257
TC1200012745.hg.1	3.37	4.1	0.65	0.12	T	T	-1.66	0.1217	0.5062	0.087	0.3955	T	NM_001297640; NM_001297642; NM_001297643; NM_016546; ENST00000266542; ENST00000504702; ENST00000534950; ENST00000534969; ENST00000537833; ENST00000539927; ENST00000543933; ENST00000543941; ENST00000544702; ENST00000545280; ENST00000545337; OTTHUMT00000398366; OTTHUMT00000398367; OTTHUMT00000398368; OTTHUMT00000398370; OTTHUMT00000398371; OTTHUMT00000398372; OTTHUMT00000398373; OTTHUMT00000398374;…	C1RL	complement component 1, r subcomponent-like	chr12	-	Multiple_Complex	7093707	7109278
TC0300008183.hg.1	6.29	7.02	0.34	0.5	T	T	-1.66	0.0115	0.1819	0.0034	0.0909	T	CEP97.fAug10-unspliced	CEP97	Transcript Identified by AceView, Entrez Gene ID(s) 79598	chr3	+	Unassigned	101724960	101725533
TC1400006739.hg.1	3.85	4.58	0.27	0.25	T	T	-1.66	0.0059	0.1273	0.0167	0.1986	T	NM_001136022; NM_001198965; NM_001198966; NM_001198967; NM_001288802; NM_004554; ENST00000250373; ENST00000413692; ENST00000422617; ENST00000424781; ENST00000440487; ENST00000539237; ENST00000553469; ENST00000553708; ENST00000553879; ENST00000554050; ENST00000554344; ENST00000554473; ENST00000554591; ENST00000554655; ENST00000554661; ENST00000554779; ENST00000554903; ENST00000554966; ENST00000555…	NFATC4	nuclear factor of activated T-cells, cytoplasmic, calcineurin-dependent 4	chr14	+	Multiple_Complex	24365673	24379606
TC1200006445.hg.1	4.96	5.69	0.43	0.33	T	T	-1.66	0.155	0.5548	0.3161	0.6476	T	NM_173593; ENST00000266383; ENST00000322843; ENST00000535402; ENST00000535680; ENST00000540836; ENST00000544638; OTTHUMT00000251406; OTTHUMT00000397865; OTTHUMT00000397866; OTTHUMT00000397869; OTTHUMT00000398133; OTTHUMT00000398134	B4GALNT3	beta-1,4-N-acetyl-galactosaminyl transferase 3	chr12	+	Multiple_Complex	460364	563509
TC0700010582.hg.1	3.96	4.69	0.51	0.47	T	T	-1.66	0.0366	0.3118	0.1008	0.4199	T	hsa_circ_0079663	HIBADH	Salzman2013 ALT_ACCEPTOR, ALT_DONOR, coding, INTERNAL, intronic best transcript NM_152740	chr7	-	NonCoding	27539881	27541755
TC1500010080.hg.1	9.52	10.25	0.09	0.08	T	T	-1.66	6.9e-05	0.0105	0.0001	0.0163	T	NM_018285; ENST00000314852; ENST00000403490; ENST00000565349; BC006487; BC011745; OTTHUMT00000286476; OTTHUMT00000420457	IMP3	IMP3, U3 small nucleolar ribonucleoprotein	chr15	-	Multiple_Complex	75639067	75648706
TC0100018531.hg.1	4.97	5.7	0.39	0.18	T	T	-1.65	0.0819	0.4303	0.1608	0.4982	T	ENST00000465374; ENST00000475059; ENST00000489002; OTTHUMT00000084069; OTTHUMT00000084070; OTTHUMT00000084071	PIGC	phosphatidylinositol glycan anchor biosynthesis class C	chr1	-	NonCoding	172370189	172415376
TC0400009891.hg.1	2.86	3.58	0.07	0.3	F	T	-1.65	0.0048	0.1164	0.0112	0.1659	F	NM_001166136; NM_147127; ENST00000310917; ENST00000344408; ENST00000475313; ENST00000509670; OTTHUMT00000246819; OTTHUMT00000246820; OTTHUMT00000289822; OTTHUMT00000358274	EVC2	Ellis van Creveld syndrome 2	chr4	-	Multiple_Complex	5542772	5709548
TC1200007182.hg.1	9.93	10.65	0.12	0.1	T	T	-1.65	0.0002	0.0212	0.0008	0.044	T	NM_001271783; NM_001271784; NM_018099; ENST00000182377; ENST00000536681; ENST00000547116; ENST00000547411; ENST00000547759; ENST00000549080; ENST00000550541; ENST00000551193; ENST00000551451; ENST00000552137; BC022267; OTTHUMT00000403478; OTTHUMT00000403479; OTTHUMT00000403480; OTTHUMT00000403481; OTTHUMT00000403482; OTTHUMT00000403483; OTTHUMT00000403484; OTTHUMT00000403485; OTTHUMT00000403486; …	FAR2	fatty acyl-CoA reductase 2	chr12	+	Multiple_Complex	29149003	29340980
TC0900010366.hg.1	5.66	6.38	0.28	0.24	T	T	-1.65	0.0628	0.3837	0.0971	0.4134	T	NM_001206; ENST00000377126; BC069431; BC074879; BC074880; OTTHUMT00000052602	KLF9	Kruppel-like factor 9	chr9	-	Multiple_Complex	70384597	70414657
TC0100018249.hg.1	4.14	4.87	0.32	0.28	T	T	-1.65	0.0276	0.2737	0.0389	0.2862	T	NM_020978; NR_024438; ENST00000361355; ENST00000435302; ENST00000453959; ENST00000462971; ENST00000477657; ENST00000481821; ENST00000491397; ENST00000610648; BC011179; BC020861; OTTHUMT00000030318; OTTHUMT00000030319; OTTHUMT00000030320; OTTHUMT00000030321; OTTHUMT00000030322; OTTHUMT00000030323; OTTHUMT00000030324	AMY2B; ACTG1P4	amylase, alpha 2B (pancreatic); actin gamma 1 pseudogene 4	chr1	+	Multiple_Complex	103553815	103579534
TC1900010047.hg.1	8.31	9.03	0.2	0.11	T	T	-1.65	0.0006	0.0372	0.0003	0.0263	T	NM_001300945; NM_176880; ENST00000331552; ENST00000420605; ENST00000537399; ENST00000538165; ENST00000539678; ENST00000539693; ENST00000544883; BC057837; OTTHUMT00000402936; OTTHUMT00000402937; OTTHUMT00000402938; OTTHUMT00000402939; OTTHUMT00000402940; OTTHUMT00000402941; OTTHUMT00000402942	NR2C2AP	nuclear receptor 2C2-associated protein	chr19	-	Multiple_Complex	19201409	19203429
TC0100017788.hg.1	5.61	6.34	0.33	0.04	T	T	-1.65	0.0019	0.071	0.003	0.083	T	NM_005646; ENST00000040877; ENST00000462259; ENST00000463793; ENST00000468077; ENST00000471918; ENST00000481183; ENST00000483404; ENST00000484454; ENST00000496673; OTTHUMT00000092616; OTTHUMT00000092617; OTTHUMT00000092618; OTTHUMT00000092619; OTTHUMT00000092690; OTTHUMT00000092691; OTTHUMT00000092692; OTTHUMT00000092693; OTTHUMT00000092694; uc001hwd.3	TARBP1	TAR (HIV-1) RNA binding protein 1	chr1	-	Multiple_Complex	234391313	234479103
TC1700007016.hg.1	4.16	4.88	0.39	0.36	T	T	-1.65	0.2206	0.6268	0.14	0.4742	T	NM_016113; ENST00000338560; ENST00000455666; ENST00000475513; ENST00000493434; ENST00000577277; ENST00000577865; ENST00000580788; ENST00000581560; ENST00000583241; BC018926; BC051305; OTTHUMT00000130464; OTTHUMT00000130467; OTTHUMT00000130468; OTTHUMT00000444956; OTTHUMT00000444957; OTTHUMT00000444958; OTTHUMT00000444959; OTTHUMT00000444960; OTTHUMT00000444961; uc002gpy.3	TRPV2	transient receptor potential cation channel, subfamily V, member 2	chr17	+	Multiple_Complex	16415542	16437003
TC0600012708.hg.1	3.19	3.91	0.4	0.39	F	T	-1.65	0.2971	0.6964	0.549	0.7872	F	NM_001199563; NM_007073; NM_147147; ENST00000314641; ENST00000336775; ENST00000446408; BC034425; BC040502; OTTHUMT00000041647; OTTHUMT00000041648; OTTHUMT00000406075	BVES	blood vessel epicardial substance	chr6	-	Multiple_Complex	105096822	105137174
TC0500008054.hg.1	11.46	12.18	0.08	0.11	T	T	-1.65	8.73e-05	0.0119	0.0002	0.0177	T	NM_006467; ENST00000399107; ENST00000503373; ENST00000503973; ENST00000504930; ENST00000505345; ENST00000512239; ENST00000514483; ENST00000622335; OTTHUMT00000370462; OTTHUMT00000370464; OTTHUMT00000370465; OTTHUMT00000370466; OTTHUMT00000370467; OTTHUMT00000370468; uc003kjq.3	POLR3G	polymerase (RNA) III (DNA directed) polypeptide G (32kD)	chr5	+	Multiple_Complex	90471748	90514553
TC0500013201.hg.1	3.17	3.89	0.5	0.29	F	T	-1.65	0.0497	0.3545	0.0823	0.3878	F	ENST00000508206; OTTHUMT00000471051	RFESD	Rieske (Fe-S) domain containing	chr5	+	NonCoding	95658062	95684773
TC0300013532.hg.1	12.71	13.43	0.13	0.09	T	T	-1.65	9.37e-05	0.0124	5.77e-05	0.0104	T	NM_198152; ENST00000340524; ENST00000425357; ENST00000427544; ENST00000432514; ENST00000440476; ENST00000446788; ENST00000463450; ENST00000464814; ENST00000490825; BC112166; OTTHUMT00000343353; OTTHUMT00000343354; OTTHUMT00000343355; OTTHUMT00000343356; OTTHUMT00000343357; OTTHUMT00000343358; OTTHUMT00000343359; OTTHUMT00000343360; OTTHUMT00000343361	UTS2B	urotensin 2B	chr3	-	Multiple_Complex	191267155	191330536
TC1100007947.hg.1	7.69	8.41	0.31	0.16	T	T	-1.65	0.0112	0.1798	0.0235	0.2312	T	NM_001282450; NM_001282451; NM_004451; ENST00000000442; ENST00000405666; ENST00000406310; ENST00000467987; ENST00000468670; ENST00000539594; ENST00000545035; BC063795; BC092470; BC093720; BC093722; OTTHUMT00000319302; OTTHUMT00000319303; OTTHUMT00000319304; OTTHUMT00000319305; OTTHUMT00000319306; OTTHUMT00000396594; OTTHUMT00000396595	ESRRA	estrogen-related receptor alpha	chr11	+	Multiple_Complex	64305528	64316743
TC0100017073.hg.1	6.53	7.25	0.39	0.69	T	T	-1.65	0.3563	0.7385	0.634	0.8326	T	NM_033102; ENST00000367145; ENST00000460934; BC050416; OTTHUMT00000090619; OTTHUMT00000090620	SLC45A3	solute carrier family 45, member 3	chr1	-	Multiple_Complex	205657851	205680502
TC0500008454.hg.1	4.27	4.98	0.06	0.18	T	T	-1.65	0.0031	0.0892	0.004	0.0979	T	NM_001300783; NM_001308087; NM_001308088; NM_016644; ENST00000379551; ENST00000407149; ENST00000446965; ENST00000505123; ENST00000509923; BC038838; BC092474; OTTHUMT00000250867; OTTHUMT00000371059; OTTHUMT00000371060; OTTHUMT00000371061	PRR16	proline rich 16	chr5	+	Multiple_Complex	120464278	120687332
TC1300007187.hg.1	7.03	7.75	0.25	0.11	T	T	-1.65	0.0015	0.0621	0.0051	0.1104	T	NM_001007278; NM_005798; NM_052811; NM_173605; NM_199464; NM_213590; ENST00000312942; ENST00000356017; ENST00000360473; ENST00000378182; ENST00000378183; ENST00000420995; ENST00000442421; ENST00000457662; ENST00000474805; ENST00000478111; BC003579; BC020887; BC032343; BC063407; OTTHUMT00000044949; OTTHUMT00000044950; OTTHUMT00000044951; OTTHUMT00000044952; OTTHUMT00000276307; OTTHUMT00000276308; …	TRIM13; KCNRG	tripartite motif containing 13; potassium channel regulator	chr13	+	Multiple_Complex	49995888	50020922
TC1000008354.hg.1	8.82	9.53	0.22	0.24	T	T	-1.64	0.0263	0.2674	0.0136	0.1811	T	NM_001015880; NM_004670; ENST00000361175; ENST00000456849; ENST00000465996; ENST00000482258; BC009894; OTTHUMT00000049229; OTTHUMT00000049230; OTTHUMT00000049231	PAPSS2	3-phosphoadenosine 5-phosphosulfate synthase 2	chr10	+	Multiple_Complex	87659613	87747705
TC0X00010970.hg.1	2.6	3.32	0.27	0.26	F	T	-1.64	0.0641	0.3864	0.1496	0.4866	F	NM_001013403; ENST00000370540; BC137148; BC137149; OTTHUMT00000058572	CXorf66	chromosome X open reading frame 66	chrX	-	Coding	139955725	139965520
TC1100010732.hg.1	3.25	3.97	0.38	0.38	T	T	-1.64	0.007	0.1384	0.0191	0.2107	T	NM_000256; ENST00000256993; ENST00000399249; ENST00000544791; ENST00000545968; BC136543; BC136546; BC142685; BC151211; OTTHUMT00000392271; OTTHUMT00000395643	MYBPC3	myosin binding protein C, cardiac	chr11	-	Multiple_Complex	47331397	47352702
TC1200011470.hg.1	11.59	12.31	0.15	0.16	T	T	-1.64	0.0002	0.0213	0.0007	0.0413	T	NM_001946; NM_022652; ENST00000279488; ENST00000308385; ENST00000547140; ENST00000547291; ENST00000548755; BC003143; BC003562; BC005047; BC037236; OTTHUMT00000406534; OTTHUMT00000406535; OTTHUMT00000406536; OTTHUMT00000406537; OTTHUMT00000406538	DUSP6	dual specificity phosphatase 6	chr12	-	Multiple_Complex	89347232	89353271
TC0800007774.hg.1	5.38	6.1	0.11	0.68	T	T	-1.64	0.2926	0.693	0.5464	0.7866	T	NM_017780; ENST00000423902; ENST00000524602; ENST00000525508; ENST00000526846; ENST00000527825; ENST00000527900; ENST00000527921; ENST00000528280; ENST00000529472; ENST00000531695; ENST00000532149; ENST00000618450; OTTHUMT00000383468; OTTHUMT00000383469; OTTHUMT00000383470; OTTHUMT00000383471; OTTHUMT00000383472; OTTHUMT00000383473; OTTHUMT00000383474; OTTHUMT00000383475; OTTHUMT00000383476; OTTH…	CHD7	chromodomain helicase DNA binding protein 7	chr8	+	Multiple_Complex	60678765	60868028
TC1700007931.hg.1	6.65	7.37	0.28	0.27	T	T	-1.64	0.0138	0.1968	0.0366	0.2802	T	NM_005533; ENST00000246911; ENST00000396722; ENST00000415816; ENST00000438323; ENST00000534876; ENST00000536969; ENST00000538473; ENST00000546325; BC001356; OTTHUMT00000395851; OTTHUMT00000395852; OTTHUMT00000395853; OTTHUMT00000395854; OTTHUMT00000395855; OTTHUMT00000395856; OTTHUMT00000395857; OTTHUMT00000395858	IFI35	interferon-induced protein 35	chr17	+	Multiple_Complex	43006725	43014459
TC1900012045.hg.1	6.35	7.06	0.19	0.51	T	T	-1.64	0.0065	0.1337	0.0072	0.1307	T	ENST00000586331; ENST00000592423; OTTHUMT00000460847; OTTHUMT00000460848	RDH13	retinol dehydrogenase 13 (all-trans/9-cis)	chr19	-	NonCoding	55039108	55043107
TC1600010859.hg.1	8.39	9.11	0.09	0.09	T	T	-1.64	0.0017	0.065	0.0048	0.1076	T	NM_001142497; NM_152649; ENST00000306247; ENST00000308807; ENST00000570846; ENST00000571303; ENST00000573267; ENST00000575686; ENST00000575695; ENST00000576529; BC028141; OTTHUMT00000436402; OTTHUMT00000436403; OTTHUMT00000436404; OTTHUMT00000436405; OTTHUMT00000436502; OTTHUMT00000436503; OTTHUMT00000436504; OTTHUMT00000436505	MLKL	mixed lineage kinase domain-like	chr16	-	Multiple_Complex	74671855	74700960
TC0100017078.hg.1	6.76	7.47	0.28	0.09	T	T	-1.64	0.0057	0.1249	0.0181	0.2056	T	NM_001135662; NM_001135663; NM_001135664; NM_003929; ENST00000235932; ENST00000367139; ENST00000414729; ENST00000437324; ENST00000446390; ENST00000468887; ENST00000492534; ENST00000528078; ENST00000533111; BC002585; OTTHUMT00000087732; OTTHUMT00000087733; OTTHUMT00000087734; OTTHUMT00000087735; OTTHUMT00000099670; OTTHUMT00000382112; OTTHUMT00000382113; OTTHUMT00000382114; OTTHUMT00000382115	RAB29	RAB29, member RAS oncogene family	chr1	-	Multiple_Complex	205767986	205775482
TC2200009013.hg.1	6.69	7.4	0.09	0.35	T	T	-1.64	0.001	0.0478	0.0034	0.0891	T	NM_207327; ENST00000314567; ENST00000381037; ENST00000404583; ENST00000404744; ENST00000474256; ENST00000475605; BC067871; OTTHUMT00000075560; OTTHUMT00000318467; OTTHUMT00000318468; OTTHUMT00000318744; OTTHUMT00000318745; OTTHUMT00000318746	CDPF1	cysteine rich, DPF motif domain containing 1	chr22	-	Multiple_Complex	46244011	46250679
TC1000008099.hg.1	10.12	10.83	0.27	0.24	T	T	-1.64	0.0075	0.1433	0.0231	0.2293	T	NM_001305581; NM_032024; NR_131178; ENST00000372499; ENST00000468134; ENST00000483375; ENST00000488655; ENST00000488759; ENST00000493194; ENST00000493690; ENST00000496424; ENST00000593699; ENST00000593817; ENST00000595936; ENST00000596228; ENST00000597823; ENST00000598708; ENST00000611255; ENST00000611306; OTTHUMT00000048839; OTTHUMT00000048840; OTTHUMT00000048841; OTTHUMT00000048842; OTTHUMT0000…	C10orf11	chromosome 10 open reading frame 11	chr10	+	Multiple_Complex	75431453	76560167
TC2200006955.hg.1	3.33	4.04	0.09	0.32	T	T	-1.64	0.0069	0.1371	0.0217	0.2231	T	NM_001886; ENST00000354760; ENST00000466315; BC069404; BC096171; BC096172; BC096173; BC096174; OTTHUMT00000320793; OTTHUMT00000320794; uc003acz.4	CRYBA4	crystallin beta A4	chr22	+	Multiple_Complex	26621964	26630672
TC0200012258.hg.1	2.65	3.36	0.13	0.24	F	T	-1.64	0.0037	0.1002	0.012	0.1708	F	NM_001032377; ENST00000407963; ENST00000416345; ENST00000420611; ENST00000433192; ENST00000535679; BC140797; OTTHUMT00000325505; OTTHUMT00000325506; OTTHUMT00000325507; OTTHUMT00000325508	SULT6B1	sulfotransferase family 6B member 1	chr2	-	Multiple_Complex	37167820	37196598
TC0900006531.hg.1	6.33	7.04	0.18	0.47	T	T	-1.64	0.1394	0.5332	0.1073	0.4295	T	NM_001286699; NM_001286700; NM_001286701; NM_005772; ENST00000381728; ENST00000381730; ENST00000381732; ENST00000381750; ENST00000441844; ENST00000442869; ENST00000445485; ENST00000448872; ENST00000473230; BC001025; OTTHUMT00000051587; OTTHUMT00000051588; OTTHUMT00000051589; OTTHUMT00000051590; OTTHUMT00000051591; OTTHUMT00000051592; OTTHUMT00000051593; OTTHUMT00000470368	RCL1	RNA terminal phosphate cyclase-like 1	chr9	+	Multiple_Complex	4792834	4885917
TC1500010880.hg.1	9.37	10.08	0.15	0.18	T	T	-1.63	0.0107	0.1751	0.002	0.0697	T	NM_001289986; NM_017858; ENST00000261881; ENST00000566524; BC000870; OTTHUMT00000256897; OTTHUMT00000420717	TIPIN	TIMELESS interacting protein	chr15	-	Multiple_Complex	66336206	66356716
TC0600007534.hg.1	8.41	9.11	0.24	0.24	T	T	-1.63	0.0009	0.0451	0.0008	0.0451	T	NM_025263; ENST00000376557; ENST00000376560; ENST00000470703; ENST00000481741; ENST00000491173; ENST00000498336; BC126455; BC126457; OTTHUMT00000076033; OTTHUMT00000076034; OTTHUMT00000076035; OTTHUMT00000256170; OTTHUMT00000256171; OTTHUMT00000256172	PRR3	proline rich 3	chr6	+	Multiple_Complex	30556709	30564696
TC1100010398.hg.1	3.71	4.42	0.57	0.24	F	T	-1.63	0.2338	0.6406	0.3801	0.6919	F	CCDC34.eAug10-unspliced	CCDC34	Transcript Identified by AceView, Entrez Gene ID(s) 91057	chr11	-	Unassigned	27334215	27334717
TC1600011453.hg.1	9.08	9.78	0.21	0.29	T	T	-1.63	0.008	0.1481	0.0057	0.1155	T	NM_001197181; NM_002386; NM_006086; ENST00000315491; ENST00000553656; ENST00000553967; ENST00000554116; ENST00000554336; ENST00000554444; ENST00000554927; ENST00000555147; ENST00000555609; ENST00000555810; ENST00000556536; ENST00000556565; ENST00000557262; ENST00000557490; ENST00000625617; BC000748; BC003021; BC007856; BC080622; OTTHUMT00000272874; OTTHUMT00000412003; OTTHUMT00000412004; OTTHUMT0…	TUBB3; MC1R	tubulin, beta 3 class III; melanocortin 1 receptor (alpha melanocyte stimulating hormone receptor)	chr16	+	Multiple_Complex	89917879	89936097
TC0500009109.hg.1	3.26	3.96	0.29	0.5	F	F	-1.63	0.1838	0.5896	0.3343	0.6596	F	ENST00000625178; OTTHUMT00000374906	GPX3	glutathione peroxidase 3	chr5	+	Multiple_Complex	151021437	151021870
TC0800006927.hg.1	4.32	5.02	0.32	0.26	T	T	-1.63	0.0702	0.4011	0.1115	0.4356	T	NM_000237; ENST00000311322; ENST00000519773; ENST00000520959; ENST00000521994; ENST00000522701; ENST00000523696; ENST00000524029; BC011353; OTTHUMT00000089113; OTTHUMT00000374962; OTTHUMT00000374963; OTTHUMT00000374964; OTTHUMT00000374966; OTTHUMT00000375114; OTTHUMT00000375115	LPL	lipoprotein lipase	chr8	+	Multiple_Complex	19901717	19967259
TC0400008985.hg.1	4.22	4.92	0.14	0.37	T	T	-1.63	0.0121	0.1853	0.0018	0.066	T	hsa_circ_0092309	RPS3A	Zhang2013 ALT_DONOR, coding, INTERNAL, intronic best transcript NM_001006	chr4	+	NonCoding	151100589	151100928
TC1200012224.hg.1	3.94	4.65	0.19	0.48	T	T	-1.63	0.0381	0.3169	0.0704	0.3621	T	hsa_circ_0000453	BCL7A	Memczak2013 ANTISENSE, coding, INTERNAL, intronic best transcript NM_001024808	chr12	-	NonCoding	122057306	122057575
TC1900011866.hg.1	9.4	10.1	0.21	0.06	T	T	-1.63	0.0003	0.0257	0.001	0.0502	T	NM_004283; ENST00000222120; BC016471; OTTHUMT00000453211; uc002mqx.3	RAB3D	RAB3D, member RAS oncogene family	chr19	-	Multiple_Complex	11322046	11339668
TC1900009852.hg.1	7.36	8.06	0.17	0.2	T	T	-1.63	0.0044	0.1112	0.0064	0.1229	T	NM_006844; ENST00000263383; ENST00000524779; ENST00000525880; ENST00000527093; ENST00000531635; ENST00000533086; ENST00000533148; ENST00000533747; ENST00000534378; ENST00000534806; ENST00000596093; ENST00000598709; ENST00000599324; ENST00000600984; BC011722; BC011761; OTTHUMT00000385438; OTTHUMT00000385439; OTTHUMT00000385440; OTTHUMT00000385441; OTTHUMT00000385442; OTTHUMT00000385443; OTTHUMT000…	ILVBL	ilvB (bacterial acetolactate synthase)-like	chr19	-	Multiple_Complex	15114974	15125799
TC0900010933.hg.1	7.73	8.43	0.16	0.25	T	T	-1.62	0.0249	0.2606	0.0497	0.3134	T	NM_001201575; NM_001333; ENST00000259470; ENST00000479932; ENST00000538255; BC023504; BC110512; OTTHUMT00000053301; OTTHUMT00000053302	CTSV	cathepsin V	chr9	-	Multiple_Complex	97029677	97039643
TC1900011987.hg.1	3.81	4.51	0.23	0.31	T	T	-1.62	0.0577	0.3722	0.15	0.4869	T	NM_002516; ENST00000596784; ENST00000599462; OTTHUMT00000461686; OTTHUMT00000461687	NOVA2	neuro-oncological ventral antigen 2	chr19	-	Multiple_Complex	45939513	45973399
TC1500010792.hg.1	4.92	5.62	0.29	0.22	T	T	-1.62	0.0024	0.0775	0.007	0.1277	T	NM_001159643; NM_001159644; NM_018349; ENST00000357742; ENST00000449432; ENST00000451018; ENST00000557505; ENST00000557742; BC131527; OTTHUMT00000415060; OTTHUMT00000415061; OTTHUMT00000415109; OTTHUMT00000415110; OTTHUMT00000434966	MCTP2	multiple C2 domains, transmembrane 2	chr15	+	Multiple_Complex	94298200	94483952
TC0300007269.hg.1	3.01	3.71	0.11	0.35	F	T	-1.62	0.0043	0.1097	0.0131	0.178	F	NM_147196; ENST00000326431; BC126258; BC126260; OTTHUMT00000313853	TMIE	transmembrane inner ear	chr3	+	Coding	46701333	46710923
TC0100017587.hg.1	8.3	9	0.35	0.07	T	T	-1.62	0.0019	0.0712	0.0064	0.1229	T	NM_181441; NM_181454; NM_181455; NM_181456; NM_181462; NM_181463; NM_181464; NM_181465; ENST00000295008; ENST00000336300; ENST00000336520; ENST00000348259; ENST00000366731; ENST00000366732; ENST00000366733; ENST00000366734; ENST00000366735; ENST00000366736; ENST00000366738; ENST00000366739; ENST00000366740; ENST00000366741; ENST00000366742; ENST00000366744; ENST00000366746; ENST00000366747; ENST0…	MRPL55	mitochondrial ribosomal protein L55	chr1	-	Multiple_Complex	228106679	228109312
TC0300008171.hg.1	8.68	9.38	0.22	0.08	T	T	-1.62	0.0023	0.0763	0.0037	0.0948	T	NM_017819; ENST00000309922; ENST00000495642; BC035967; OTTHUMT00000353400; OTTHUMT00000353401	TRMT10C	tRNA methyltransferase 10C, mitochondrial RNase P subunit	chr3	+	Coding	101561836	101566446
TC0400011916.hg.1	7.29	7.99	0.31	0.14	T	T	-1.62	0.0006	0.0362	0.0015	0.0612	T	NM_001300828; NM_019035; ENST00000344876; ENST00000412923; ENST00000507846; ENST00000510305; ENST00000511115; ENST00000611581; ENST00000617302; ENST00000620262; BC093815; BC143361; OTTHUMT00000364614; OTTHUMT00000364615; OTTHUMT00000364616; OTTHUMT00000364618; OTTHUMT00000364619; OTTHUMT00000478825; OTTHUMT00000478826; OTTHUMT00000478827	PCDH18	protocadherin 18	chr4	-	Multiple_Complex	137518918	137532498
TC1300007561.hg.1	6.8	7.49	0.39	0.28	T	T	-1.62	0.0633	0.3842	0.152	0.4883	T	NM_001160706; NM_003843; NM_144777; ENST00000349847; ENST00000377246; ENST00000469982; ENST00000471491; ENST00000535157; BC047536; OTTHUMT00000045338; OTTHUMT00000045339; OTTHUMT00000045340; OTTHUMT00000045341	SCEL	sciellin	chr13	+	Multiple_Complex	77475832	77645263
TC2100006585.hg.1	3.95	4.65	0.2	0.22	T	T	-1.62	0.0005	0.0342	0.0008	0.0431	T	NM_144770; ENST00000400577; ENST00000461088; ENST00000468643; ENST00000468788; ENST00000475864; ENST00000495055; BC030196; OTTHUMT00000157818; OTTHUMT00000157819; OTTHUMT00000157820; OTTHUMT00000157821; OTTHUMT00000157822; OTTHUMT00000157823	RBM11	RNA binding motif protein 11	chr21	+	Multiple_Complex	14216130	14228372
TC0X00011010.hg.1	4.2	4.9	0.31	0.24	T	T	-1.62	0.0147	0.2028	0.0378	0.2837	T	NM_001009609; ENST00000370503; BC062750; OTTHUMT00000058620	SPANXN3	SPANX family, member N3	chrX	-	Coding	143508735	143517475
TC1000008758.hg.1	7.17	7.87	0.41	0.15	T	T	-1.62	0.0486	0.351	0.1287	0.4599	T	NM_017649; NM_199076; NM_199077; ENST00000369875; ENST00000369878; ENST00000433628; ENST00000475511; BC021222; OTTHUMT00000050113; OTTHUMT00000050114; OTTHUMT00000050115; OTTHUMT00000050116	CNNM2	cyclin and CBS domain divalent metal cation transport mediator 2	chr10	+	Multiple_Complex	102918293	103090221
TC0100011263.hg.1	2.97	3.67	0.12	0.2	F	T	-1.62	0.0017	0.0665	0.0039	0.0962	F	NM_014359; ENST00000367222; ENST00000448911; BC074942; BC074943; OTTHUMT00000087964; OTTHUMT00000098772	OPTC	opticin	chr1	+	Coding	203494143	203508949
TC0600011065.hg.1	4.33	5.02	0.4	0.14	T	T	-1.62	0.1197	0.5033	0.1678	0.5065	T	NM_001168374; NM_001168375; NM_001168376; NM_001168377; NM_001252328; NM_014809; ENST00000378214; ENST00000430948; ENST00000535378; ENST00000537886; ENST00000543707; ENST00000616673; BC140821; BC144628; BC152460; OTTHUMT00000040009; uc010jpt.1; uc011djp.2; uc011djq.1; uc011djr.1	KIAA0319	KIAA0319	chr6	-	Coding	24544103	24646155
TC0500009100.hg.1	7.94	8.63	0.1	0.24	T	T	-1.62	0.0011	0.05	0.0036	0.0932	T	NM_032947; ENST00000526627; BC101838; BC101840; BC106040; OTTHUMT00000374647	SMIM3	small integral membrane protein 3	chr5	+	Multiple_Complex	150777946	150796736
TC1200011393.hg.1	3.46	4.15	0.14	0.38	T	T	-1.61	0.1886	0.5955	0.3576	0.6762	T	NM_001220473; NM_001220474; NM_001220475; NM_001220476; NM_001220477; NM_001220478; NM_001220479; NM_001220480; NM_001282536; NM_003625; ENST00000333447; ENST00000407050; ENST00000443686; ENST00000541017; ENST00000541570; ENST00000545296; ENST00000547180; ENST00000547273; ENST00000547623; ENST00000548453; ENST00000548586; ENST00000548670; ENST00000548790; ENST00000549325; ENST00000549344; ENST000…	PPFIA2	protein tyrosine phosphatase, receptor type, f polypeptide (PTPRF), interacting protein (liprin), alpha 2	chr12	-	Multiple_Complex	81257975	81759553
TC0800009632.hg.1	3.13	3.82	0.48	0.42	T	T	-1.61	0.1198	0.5034	0.1937	0.5359	T	NM_001037804; uc003wuz.1	DEFB130	defensin, beta 130	chr8	-	Coding	12064389	12071750
TC0800009647.hg.1	3.13	3.82	0.48	0.42	T	T	-1.61	0.1198	0.5034	0.1937	0.5359	T	ENST00000400079; OTTHUMT00000351999; uc003wvn.1	DEFB130	defensin, beta 130	chr8	-	Coding	12310962	12318319
TC0900008716.hg.1	9.17	9.86	0.21	0.06	T	T	-1.61	0.0047	0.1153	0.0151	0.1893	T	NM_001145001; NM_001166167; NM_001166168; NM_001166169; NM_001166170; NM_001166171; NM_014397; ENST00000320246; ENST00000373596; ENST00000373600; ENST00000373603; ENST00000394199; ENST00000422297; ENST00000423785; ENST00000425237; ENST00000444973; ENST00000447379; ENST00000454453; ENST00000539416; ENST00000540326; ENST00000545174; ENST00000546191; BC000101; BC004174; BC004209; BC012761; OTTHUMT00…	NEK6	NIMA-related kinase 6	chr9	+	Multiple_Complex	124257606	124353307
TC0600011439.hg.1	4.43	5.12	0.27	0.26	T	T	-1.61	0.0057	0.1243	0.0137	0.1816	T	NM_001145466; NM_001145467; NM_147130; ENST00000340027; ENST00000376071; ENST00000376072; ENST00000376073; ENST00000491161; ENST00000495600; BC018752; BC052582; OTTHUMT00000076210; OTTHUMT00000076211; OTTHUMT00000076212; OTTHUMT00000076213; OTTHUMT00000259317; OTTHUMT00000259318; uc003nux.1	NCR3	natural cytotoxicity triggering receptor 3	chr6	-	Multiple_Complex	31588883	31592985
TC0100012921.hg.1	12.33	13.02	0.09	0.11	T	T	-1.61	7.93e-05	0.0114	0.0003	0.0248	T	NM_004753; NR_106788; ENST00000430996; ENST00000464917; ENST00000482265; ENST00000616661; ENST00000622213; BC002730; OTTHUMT00000005318; OTTHUMT00000005319; OTTHUMT00000005320; OTTHUMT00000005321	DHRS3; MIR6730	dehydrogenase/reductase (SDR family) member 3; microRNA 6730	chr1	-	Multiple_Complex	12567910	12617815
TC0800008667.hg.1	10.64	11.33	0.09	0.1	T	T	-1.61	0.0004	0.0298	0.0009	0.0473	T	NM_002514; ENST00000259526; ENST00000520082; BC015028; OTTHUMT00000381301; OTTHUMT00000381303	NOV	nephroblastoma overexpressed	chr8	+	Multiple_Complex	119416306	119424438
TC1200008792.hg.1	8.89	9.58	0.21	0.05	T	T	-1.61	0.002	0.0719	8.07e-05	0.0124	T	NM_003362; NM_080911; ENST00000242576; ENST00000336865; ENST00000446767; ENST00000539287; ENST00000540158; BC015205; BC050634; OTTHUMT00000403067; OTTHUMT00000403068; OTTHUMT00000403069; OTTHUMT00000403070; OTTHUMT00000403071	UNG	uracil DNA glycosylase	chr12	+	Multiple_Complex	109097574	109110993
TC1200009546.hg.1	6.81	7.5	0.41	0.31	T	T	-1.61	0.0468	0.3463	0.1226	0.4503	T	NM_001122847; NM_001122848; NM_001206931; NM_003044; ENST00000359674; ENST00000397296; ENST00000424061; ENST00000535347; ENST00000535498; ENST00000536116; ENST00000536824; ENST00000537793; ENST00000537826; ENST00000538272; ENST00000538424; ENST00000538580; ENST00000540094; ENST00000542825; ENST00000544782; ENST00000545058; BC126215; BC126217; OTTHUMT00000206671; OTTHUMT00000397444; OTTHUMT0000039…	SLC6A12	solute carrier family 6 (neurotransmitter transporter), member 12	chr12	-	Multiple_Complex	190077	214570
TC1500010716.hg.1	5.06	5.74	0.14	0.21	T	T	-1.61	0.0016	0.0625	0.0048	0.108	T	NM_001128628; NM_001128629; NM_001276717; NM_001276718; NM_020168; ENST00000260404; ENST00000441369; ENST00000453867; ENST00000455577; ENST00000542403; ENST00000557808; ENST00000557926; ENST00000558055; ENST00000558106; ENST00000558151; ENST00000558183; ENST00000558658; ENST00000558878; ENST00000558965; ENST00000559139; ENST00000559435; ENST00000559617; ENST00000559901; ENST00000559936; ENST00000…	PAK6; BUB1B	p21 protein (Cdc42/Rac)-activated kinase 6; BUB1 mitotic checkpoint serine/threonine kinase B	chr15	+	Multiple_Complex	40217417	40277487
TC0600008060.hg.1	4.81	5.5	0.43	0.39	T	T	-1.61	0.0981	0.4663	0.2305	0.5726	T	hsa_circ_0001605	CNPY3	Memczak2013 ALT_ACCEPTOR, ALT_DONOR, coding, INTERNAL, intronic best transcript NM_006586	chr6	+	NonCoding	42935710	42937309
TC0500012160.hg.1	4.69	5.37	0.29	0.27	T	T	-1.61	0.0654	0.3896	0.1013	0.4204	T	NM_003551; ENST00000265191; ENST00000506657; ENST00000508252; ENST00000511353; ENST00000512954; ENST00000514481; BC026182; OTTHUMT00000251286; OTTHUMT00000372770; OTTHUMT00000372771; OTTHUMT00000372772; OTTHUMT00000372773; OTTHUMT00000372774	NME5	NME/NM23 family member 5	chr5	-	Multiple_Complex	138115172	138139443
TC0300011172.hg.1	5.09	5.78	0.22	0.29	T	T	-1.61	0.0259	0.2656	0.0234	0.2305	T	NM_003280; ENST00000232975; ENST00000461086; ENST00000496590; BC030244; OTTHUMT00000351371; OTTHUMT00000351372; OTTHUMT00000351373	TNNC1	troponin C type 1 (slow)	chr3	-	Multiple_Complex	52451091	52454070
TC0500008883.hg.1	6	6.68	0.08	0.41	T	T	-1.61	0.0278	0.2751	0.0685	0.359	T	NM_018932; ENST00000239450; ENST00000622978; ENST00000624949; BC045637; OTTHUMT00000251815; OTTHUMT00000478895; OTTHUMT00000478896	PCDHB12	protocadherin beta 12	chr5	+	Coding	141208697	141212571
TC1900007053.hg.1	4.91	5.59	0.04	0.14	T	T	-1.61	0.0043	0.1097	0.0093	0.1489	T	NM_021915; ENST00000340180; ENST00000429654; ENST00000445911; BC051309; OTTHUMT00000344081; OTTHUMT00000344082; OTTHUMT00000344083	ZNF69	zinc finger protein 69	chr19	+	Coding	11887784	11914550
TC0900007187.hg.1	8.25	8.93	0.15	0.14	T	T	-1.61	0.0012	0.0524	0.0031	0.0851	T	NM_000692; ENST00000377698; BC001619; OTTHUMT00000052492	ALDH1B1	aldehyde dehydrogenase 1 family, member B1	chr9	+	Multiple_Complex	38392664	38398665
TC0100008816.hg.1	7.15	7.84	0.12	0.05	T	T	-1.61	0.0007	0.0384	0.0002	0.0218	T	NM_006417; ENST00000370747; ENST00000438486; ENST00000446486; ENST00000467790; ENST00000470323; ENST00000472152; ENST00000476911; ENST00000485662; ENST00000495254; BC022870; OTTHUMT00000026825; OTTHUMT00000026826; OTTHUMT00000026827; OTTHUMT00000026828; OTTHUMT00000026829; OTTHUMT00000026830; OTTHUMT00000026831; OTTHUMT00000026832; OTTHUMT00000026833	IFI44	interferon-induced protein 44	chr1	+	Multiple_Complex	78649792	78664078
TC2000007936.hg.1	7.62	8.3	0.13	0.01	T	T	-1.61	0.0001	0.0152	0.0002	0.022	T	NM_001199505; NM_001199506; NM_001281507; NM_080672; NM_183244; NM_183246; ENST00000355648; ENST00000359926; ENST00000361300; ENST00000371015; ENST00000395636; ENST00000434923; ENST00000473657; ENST00000492611; ENST00000541461; BC108303; BC117362; BC117364; OTTHUMT00000079923; OTTHUMT00000079924; OTTHUMT00000079925; OTTHUMT00000079926; OTTHUMT00000079927; OTTHUMT00000268129; OTTHUMT00000268130; O…	PHACTR3	phosphatase and actin regulator 3	chr20	+	Multiple_Complex	59577509	59847711
TC0500010085.hg.1	11.99	12.67	0.28	0.07	T	T	-1.61	0.0002	0.0203	0.0001	0.0168	T	NM_138809; ENST00000296658; ENST00000503834; ENST00000506224; ENST00000506821; ENST00000510532; ENST00000511963; ENST00000514202; BC001573; OTTHUMT00000253689; OTTHUMT00000366913; OTTHUMT00000366914; OTTHUMT00000366915; OTTHUMT00000366916; OTTHUMT00000366917; OTTHUMT00000366918	CMBL	carboxymethylenebutenolidase homolog (Pseudomonas)	chr5	-	Multiple_Complex	10275875	10308056
TC1700012459.hg.1	3.55	4.23	0.04	0.4	T	T	-1.61	0.0764	0.4167	0.1386	0.4731	T	NM_080282; ENST00000269081; ENST00000518929; ENST00000519732; ENST00000521526; ENST00000521538; ENST00000522406; ENST00000522787; ENST00000523419; ENST00000523512; ENST00000524231; ENST00000524273; ENST00000588514; OTTHUMT00000379881; OTTHUMT00000379993; OTTHUMT00000379994; OTTHUMT00000379995; OTTHUMT00000379997; OTTHUMT00000379998; OTTHUMT00000379999; OTTHUMT00000380000; OTTHUMT00000380001; OTTH…	ABCA10	ATP binding cassette subfamily A member 10	chr17	-	Multiple_Complex	69147214	69244846
TC1100010400.hg.1	9.87	10.55	0.08	0.05	T	T	-1.6	0.0002	0.0183	0.0002	0.0233	T	NM_018490; ENST00000379214; ENST00000389858; ENST00000480977; ENST00000489910; ENST00000527773; ENST00000530658; BC033039; OTTHUMT00000257467; OTTHUMT00000257468; OTTHUMT00000257469; OTTHUMT00000257471; OTTHUMT00000388402; OTTHUMT00000388403	LGR4	leucine-rich repeat containing G protein-coupled receptor 4	chr11	-	Multiple_Complex	27365961	27472787
TC1600006519.hg.1	8.18	8.85	0.25	0.16	T	T	-1.6	0.0015	0.0621	0.0004	0.0305	T	NM_001053; NM_001172560; ENST00000293897	SSTR5	somatostatin receptor 5	chr16	+	Coding	1072756	1081454
TC0200011670.hg.1	3.94	4.61	0.36	0.43	F	F	-1.59	0.0574	0.3717	0.0496	0.3134	F	KIDINS220.nAug10-unspliced	KIDINS220	Transcript Identified by AceView, Entrez Gene ID(s) 57498; 100216337	chr2	-	Unassigned	8744806	8745541
TC1700010604.hg.1	8.31	8.98	0.12	0.24	T	T	-1.59	0.0013	0.0566	0.0033	0.0881	T	NM_021724; ENST00000246672; BC047875; BC056148; OTTHUMT00000257135	NR1D1	nuclear receptor subfamily 1, group D, member 1	chr17	-	Multiple_Complex	40092784	40100725
TC0500012044.hg.1	3.19	3.87	0.43	0.1	T	T	-1.59	0.0144	0.2006	0.0361	0.2788	T	NM_015082; ENST00000265342; ENST00000507112; ENST00000509525; ENST00000510685; ENST00000511375; ENST00000514998; ENST00000621681; BC024300; OTTHUMT00000370212; OTTHUMT00000370213; OTTHUMT00000370215; OTTHUMT00000370216; OTTHUMT00000370217; OTTHUMT00000370218	FSTL4	follistatin-like 4	chr5	-	Multiple_Complex	133196455	133612564
TC1100010044.hg.1	3.32	3.99	0.81	0.25	T	T	-1.59	0.6999	0.9091	0.8249	0.9255	T	ST5.weAug10-unspliced	ST5	Transcript Identified by AceView, Entrez Gene ID(s) 6764	chr11	-	Unassigned	8804563	8805101
TC0300013824.hg.1	3.42	4.09	0.18	0.62	T	T	-1.59	0.0482	0.3498	0.1255	0.4544	T	NM_001174136; NM_003212; ENST00000296145; ENST00000459867; ENST00000471721; ENST00000493282; ENST00000542931; BC022393; BC067844; OTTHUMT00000257378; OTTHUMT00000344222; OTTHUMT00000344223; OTTHUMT00000344224	TDGF1	teratocarcinoma-derived growth factor 1	chr3	+	Multiple_Complex	46574555	46582463
TC1600008159.hg.1	4.43	5.1	0.13	0.16	T	T	-1.59	0.0054	0.121	0.0093	0.1489	T	NM_000196; ENST00000326152; ENST00000566606; ENST00000567684; ENST00000569303; BC036780; BC064536; OTTHUMT00000268826; OTTHUMT00000421790; OTTHUMT00000421791; OTTHUMT00000421792	HSD11B2	hydroxysteroid (11-beta) dehydrogenase 2	chr16	+	Multiple_Complex	67430652	67437553
TC0X00009988.hg.1	6.85	7.53	0.08	0.24	T	T	-1.59	0.0068	0.1367	0.0139	0.1821	T	NM_001171162; NM_001171163; NM_005096; NM_201599; ENST00000314425; ENST00000373978; ENST00000373981; ENST00000373982; ENST00000373984; ENST00000373988; ENST00000373998; ENST00000470832; ENST00000489332; BC069057; OTTHUMT00000057153; OTTHUMT00000057154; OTTHUMT00000057155; OTTHUMT00000057156; OTTHUMT00000057157; OTTHUMT00000057158; OTTHUMT00000057159; OTTHUMT00000057160; OTTHUMT00000057162	ZMYM3	zinc finger, MYM-type 3	chrX	-	Multiple_Complex	71239624	71255197
TSUnmapped00000181.hg.1	4.27	4.94	0.15	0.73	T	T	-1.59	0.1794	0.5859	0.3513	0.6712	T	ENST00000627143	HMBS	hydroxymethylbilane synthase			Coding
TC0100017722.hg.1	8.3	8.97	0.21	0.26	T	T	-1.59	0.0103	0.1703	0.0254	0.2385	T	NM_001300830; NM_152379; ENST00000318906; ENST00000366649; ENST00000366651; ENST00000451322; ENST00000462669; ENST00000471936; ENST00000486384; ENST00000495795; BC036800; BC062353; OTTHUMT00000092864; OTTHUMT00000092865; OTTHUMT00000092866; OTTHUMT00000092867; OTTHUMT00000092868; OTTHUMT00000092869; OTTHUMT00000092870; OTTHUMT00000099226	C1orf131	chromosome 1 open reading frame 131	chr1	-	Multiple_Complex	231223763	231241187
TC1100010290.hg.1	10.39	11.05	0.12	0.11	T	T	-1.59	0.0006	0.0373	4.7e-05	0.0092	T	NM_001256371; NM_001256372; NM_024680; ENST00000250024; ENST00000527884; ENST00000529188; ENST00000532666; ENST00000620009; BC126400; BC126402; OTTHUMT00000387830; OTTHUMT00000387831; OTTHUMT00000387832; OTTHUMT00000387834	E2F8	E2F transcription factor 8	chr11	-	Multiple_Complex	19224063	19241655
TC1000006880.hg.1	7.32	7.99	0.14	0.14	T	T	-1.59	0.0054	0.121	0.0152	0.1896	T	NM_001001484; NM_001261836; NM_001261837; NM_001261838; NM_030664; ENST00000298942; ENST00000378000; ENST00000423462; ENST00000485788; ENST00000535784; BC015092; BC050411; OTTHUMT00000047000; OTTHUMT00000047001; OTTHUMT00000047002	PTER	phosphotriesterase related	chr10	+	Multiple_Complex	16436943	16513745
TC1100007445.hg.1	5.03	5.7	0.16	0.3	T	T	-1.59	0.0116	0.1823	0.0352	0.276	T	NM_052854; ENST00000527342; ENST00000530518; ENST00000534616; ENST00000534787; ENST00000616094; ENST00000621158; BC014097; BC015781; OTTHUMT00000389702; OTTHUMT00000389703; OTTHUMT00000389704; OTTHUMT00000389724; OTTHUMT00000389725; OTTHUMT00000389726	CREB3L1	cAMP responsive element binding protein 3-like 1	chr11	+	Multiple_Complex	46277638	46321422
TC0400012950.hg.1	3.97	4.64	0.29	0.52	T	T	-1.59	0.2727	0.6765	0.4531	0.7355	T	ENST00000502883.1; ENST00000505709.1; ENST00000506972.1; ENST00000512915.1; OTTHUMT00000363675; OTTHUMT00000363676; OTTHUMT00000363754; OTTHUMT00000363755; SLC39A8.nAug10; uc062yoe.1; uc062yof.1; uc062yog.1; uc062yoh.1	RP11-499E18.1; SLC39A8	novel transcript; Transcript Identified by AceView, Entrez Gene ID(s) 64116	chr4	-	NonCoding	102418602	102450010
TC1800009056.hg.1	9.13	9.8	0.04	0.19	T	T	-1.59	0.0248	0.2601	0.0435	0.2985	T	NM_001306093; NM_175907; ENST00000322342; ENST00000537114; ENST00000581620; ENST00000582437; BC033780; BC078661; OTTHUMT00000256332; OTTHUMT00000444910; OTTHUMT00000444911; OTTHUMT00000444912	ZADH2	zinc binding alcohol dehydrogenase domain containing 2	chr18	-	Coding	75195108	75209348
TC0800009236.hg.1	11.07	11.74	0.19	0.2	T	T	-1.59	0.0037	0.1002	0.0094	0.1489	T	NM_019037; NR_106906; ENST00000316052; ENST00000525936; ENST00000527954; ENST00000618235; BC002777; OTTHUMT00000384065; OTTHUMT00000384066; OTTHUMT00000384067	EXOSC4; MIR6847	exosome component 4; microRNA 6847	chr8	+	Multiple_Complex	144078619	144080648
TC1400006943.hg.1	8.74	9.41	0.23	0.13	T	T	-1.59	0.0055	0.1227	0.0173	0.2009	T	NM_001195296; NM_001195297; NM_138731; ENST00000327441; ENST00000396294; ENST00000537471; ENST00000539062; ENST00000539174; ENST00000545536; ENST00000553349; ENST00000554114; ENST00000554930; ENST00000555870; ENST00000556451; ENST00000556615; ENST00000556753; ENST00000556940; BC035870; BC036124; BC036523; OTTHUMT00000276734; OTTHUMT00000411114; OTTHUMT00000411115; OTTHUMT00000411116; OTTHUMT00000…	MIPOL1	mirror-image polydactyly 1	chr14	+	Multiple_Complex	37197913	37552361
TC1100009954.hg.1	2.97	3.63	0.25	0.14	F	F	-1.58	0.0296	0.2826	0.0122	0.1719	F	NM_001001917; ENST00000316650; BC136904; BC136911; OTTHUMT00000383757; uc010qzw.2	OR56A1	olfactory receptor, family 56, subfamily A, member 1	chr11	-	Coding	6026671	6027741
TC1500008309.hg.1	5.31	5.98	0.41	0.18	T	T	-1.58	0.1288	0.5179	0.1197	0.4466	T	NM_001004309; ENST00000354377; ENST00000379090; ENST00000558115; ENST00000558586; ENST00000560038; BC067279; OTTHUMT00000418048; OTTHUMT00000418049; OTTHUMT00000418050; OTTHUMT00000418051; OTTHUMT00000418052	ZNF774	zinc finger protein 774	chr15	+	Multiple_Complex	90352245	90369146
TC0Y00006433.hg.1	6.56	7.22	0.43	0.47	T	T	-1.58	0.2875	0.6883	0.0968	0.4129	T	NR_028057	PLCXD1	phosphatidylinositol-specific phospholipase C, X domain containing 1	chrY	+	Multiple_Complex	276322	303356
TC0100013455.hg.1	10	10.66	0.22	0.06	T	T	-1.58	0.003	0.0872	0.0007	0.0411	T	NM_001286076; NM_001297558; NM_002946; ENST00000313433; ENST00000373909; ENST00000373912; ENST00000419958; ENST00000444045; BC001630; BC012157; BC021257; OTTHUMT00000011179; OTTHUMT00000011180; OTTHUMT00000011181; OTTHUMT00000011182; OTTHUMT00000011183	RPA2	replication protein A2	chr1	-	Multiple_Complex	27891524	27914797
TC1600009677.hg.1	4.25	4.92	0.38	0.22	T	T	-1.58	0.0959	0.4611	0.1775	0.5175	T	NM_001888; ENST00000219599; ENST00000543948; ENST00000570401; ENST00000571358; ENST00000571666; ENST00000572113; ENST00000572914; ENST00000574448; ENST00000574787; ENST00000576703; BC018061; OTTHUMT00000207398; OTTHUMT00000436536; OTTHUMT00000436537; OTTHUMT00000436538; OTTHUMT00000436539; OTTHUMT00000436540; OTTHUMT00000436541; OTTHUMT00000436542; OTTHUMT00000436543	CRYM	crystallin mu	chr16	-	Multiple_Complex	21238874	21303136
TC0600007266.hg.1	8.65	9.32	0.37	0.22	T	T	-1.58	0.0302	0.2853	0.0064	0.1229	T	hsa_circ_0001584	HIST1H1C	Memczak2013 ANTISENSE, CDS, coding, INTERNAL best transcript NM_005319	chr6	+	NonCoding	26056047	26056184
TC0100017947.hg.1	9.02	9.68	0.25	0.23	T	T	-1.58	0.0017	0.0653	0.0057	0.1164	T	NM_014322; ENST00000366554; ENST00000462265; ENST00000463155; ENST00000469376; ENST00000478849; ENST00000490673; BC036773; OTTHUMT00000095713; OTTHUMT00000095714; OTTHUMT00000095715; OTTHUMT00000095716; OTTHUMT00000097756; OTTHUMT00000099266	OPN3	opsin 3	chr1	-	Multiple_Complex	241588212	241677376
TC1900010926.hg.1	7.81	8.48	0.29	0.3	T	T	-1.58	0.0249	0.2606	0.0458	0.303	T	NM_001270891; NM_001270892; NM_001270893; NM_024108; ENST00000006275; ENST00000585934; ENST00000587818; ENST00000588062; ENST00000592647; BC001907; BC004450; OTTHUMT00000457554; OTTHUMT00000457555; OTTHUMT00000457556; OTTHUMT00000457557; OTTHUMT00000457558	TRAPPC6A	trafficking protein particle complex 6A	chr19	-	Multiple_Complex	45162928	45178243
TC1000012519.hg.1	8.95	9.61	0.29	0.29	T	T	-1.58	0.1826	0.5891	0.096	0.4114	T	NM_001243539; NM_001256765; NM_002189; NM_172200; NR_046362; ENST00000379971; ENST00000379972; ENST00000379974; ENST00000379977; ENST00000397246; ENST00000397248; ENST00000397250; ENST00000397251; ENST00000397255; ENST00000429135; ENST00000435171; ENST00000447291; ENST00000453922; ENST00000525219; ENST00000528354; ENST00000530685; ENST00000532039; ENST00000532948; ENST00000534292; ENST00000620865…	IL15RA	interleukin 15 receptor, alpha	chr10	-	Multiple_Complex	5948892	5978187
TC0100012529.hg.1	6.59	7.25	0.39	0.09	T	T	-1.58	0.0419	0.3308	0.0292	0.2542	T	NM_002617; NM_153818; ENST00000288774; ENST00000447513; ENST00000502666; ENST00000507596; ENST00000508384; ENST00000510434; ENST00000514502; ENST00000515760; BC000543; BC018198; OTTHUMT00000004638; OTTHUMT00000367454; OTTHUMT00000367455; OTTHUMT00000367456; OTTHUMT00000367457; OTTHUMT00000367458; OTTHUMT00000367460; OTTHUMT00000367461	PEX10	peroxisomal biogenesis factor 10	chr1	-	Multiple_Complex	2403964	2413797
TC0200012684.hg.1	5.56	6.22	0.12	0.26	T	T	-1.58	0.02	0.2342	0.0291	0.2537	T	NM_001114636; NM_018062; ENST00000233741; ENST00000402135; ENST00000403295; ENST00000403676; ENST00000417361; ENST00000427708; ENST00000446381; ENST00000449070; ENST00000470506; ENST00000481670; BC009042; BC054517; OTTHUMT00000251497; OTTHUMT00000325254; OTTHUMT00000325255; OTTHUMT00000325256; OTTHUMT00000325257; OTTHUMT00000325258; OTTHUMT00000325259; OTTHUMT00000325260; OTTHUMT00000325261; OTTH…	FANCL	Fanconi anemia complementation group L	chr2	-	Multiple_Complex	58159243	58241380
TC1200010182.hg.1	12.4	13.06	0.16	0.09	T	T	-1.58	7.98e-05	0.0114	0.0003	0.0255	T	NM_030762; ENST00000242728; ENST00000394326; ENST00000541271; BC025968; OTTHUMT00000402714; OTTHUMT00000402715; OTTHUMT00000402716	BHLHE41	basic helix-loop-helix family, member e41	chr12	-	Multiple_Complex	26120026	26125127
TC1500008276.hg.1	5.01	5.67	0.1	0.09	T	T	-1.58	0.0003	0.0239	0.0007	0.0402	T	NM_001039958; ENST00000341735; ENST00000558723; ENST00000560219; BC111413; OTTHUMT00000416419; OTTHUMT00000416420; OTTHUMT00000416421	MESP2	mesoderm posterior bHLH transcription factor 2	chr15	+	Multiple_Complex	89760591	89778754
TC1200008795.hg.1	6.34	7	0.14	0.68	T	T	-1.58	0.5285	0.8327	0.1029	0.4234	T	NM_001093; ENST00000338432; ENST00000377848; ENST00000377854; ENST00000396233; ENST00000534852; ENST00000536440; ENST00000537279; ENST00000537347; ENST00000538526; ENST00000539864; ENST00000542524; ENST00000543080; ENST00000544651; ENST00000544726; ENST00000546328; OTTHUMT00000403077; OTTHUMT00000403078; OTTHUMT00000403079; OTTHUMT00000403080; OTTHUMT00000403081; OTTHUMT00000403083; OTTHUMT000004…	ACACB	acetyl-CoA carboxylase beta	chr12	+	Multiple_Complex	109116595	109268226
TC1400008546.hg.1	10.44	11.1	0.13	0.06	T	T	-1.58	0.0017	0.065	0.0054	0.113	T	ENST00000546959; ENST00000549065; ENST00000610531; ENST00000612052; ENST00000612696; ENST00000614614; ENST00000616922; ENST00000619091; ENST00000619784; BC066547	LINC01296; DUXAP10	long intergenic non-protein coding RNA 1296; double homeobox A pseudogene 10	chr14	-	Multiple_Complex	19100006	19337730
TC0900011370.hg.1	3.32	3.98	0.37	0.47	T	T	-1.58	0.0065	0.1337	0.0202	0.2153	T	NM_014618; ENST00000265922; ENST00000373964; ENST00000482797; BC065196; BC071702; OTTHUMT00000055440; OTTHUMT00000055441; OTTHUMT00000055442	BRINP1	bone morphogenetic protein/retinoic acid inducible neural-specific 1	chr9	-	Multiple_Complex	119153458	119369467
TC0200014899.hg.1	9.72	10.37	0.15	0.17	T	T	-1.58	0.0011	0.0512	0.0036	0.0924	T	NM_024770; ENST00000375258; ENST00000392599; ENST00000392604; ENST00000438609; ENST00000442541; ENST00000442778; ENST00000447486; ENST00000453846; ENST00000460188; ENST00000460539; ENST00000462821; ENST00000463392; ENST00000464491; ENST00000470773; ENST00000477130; ENST00000483284; ENST00000612742; BC025250; OTTHUMT00000255345; OTTHUMT00000255346; OTTHUMT00000255347; OTTHUMT00000323305; OTTHUMT00…	METTL8	methyltransferase like 8	chr2	-	Multiple_Complex	171317403	171434802
TC1700009219.hg.1	6.73	7.39	0.2	0.32	T	T	-1.58	0.0264	0.2677	0.0743	0.3713	T	NM_005052; ENST00000306897; ENST00000580965; ENST00000584341; ENST00000585014; BC009605; BC015197; OTTHUMT00000442064; OTTHUMT00000442065; OTTHUMT00000442066; OTTHUMT00000442067	RAC3	ras-related C3 botulinum toxin substrate 3 (rho family, small GTP binding protein Rac3)	chr17	+	Multiple_Complex	82031624	82034204
TC1900009165.hg.1	5.95	6.61	0.53	0.23	T	T	-1.58	0.1503	0.5472	0.3345	0.6596	T	NM_213604; ENST00000330475; ENST00000395467; ENST00000585700; ENST00000585804; ENST00000586272; ENST00000589839; ENST00000590090; ENST00000590440; ENST00000590562; ENST00000590682; ENST00000591077; BC139833; OTTHUMT00000449713; OTTHUMT00000449715; OTTHUMT00000449716; OTTHUMT00000449718; OTTHUMT00000449719; OTTHUMT00000449721; OTTHUMT00000449722; OTTHUMT00000449723; OTTHUMT00000473833; OTTHUMT0000…	ADAMTSL5	ADAMTS like 5	chr19	-	Multiple_Complex	1505018	1513604
TC0200008099.hg.1	8.38	9.03	0.12	0.14	T	T	-1.57	0.0056	0.1236	0.0178	0.2038	T	NM_000189; ENST00000290573; ENST00000409174; ENST00000472302; BC021116; BC064369; OTTHUMT00000252238; OTTHUMT00000328629; OTTHUMT00000328638	HK2	hexokinase 2	chr2	+	Multiple_Complex	74832655	74893359
TC0800012279.hg.1	5.68	6.34	0.32	0.15	T	T	-1.57	0.0313	0.2908	0.0843	0.3905	T	NM_001018003; NM_005775; ENST00000240123; ENST00000517500; ENST00000517535; ENST00000517962; ENST00000518512; ENST00000519127; ENST00000519453; ENST00000520207; ENST00000520563; ENST00000520574; ENST00000521554; ENST00000521787; ENST00000522315; ENST00000522721; ENST00000523348; ENST00000523402; ENST00000523740; ENST00000523900; ENST00000523965; ENST00000524057; BC067260; BC091514; OTTHUMT0000025…	SORBS3	sorbin and SH3 domain containing 3	chr8	+	Multiple_Complex	22551695	22575788
TC0400011159.hg.1	4.32	4.97	0.29	0.27	T	T	-1.57	0.1329	0.5234	0.1343	0.4679	T	NM_001282480; NM_001282481; NM_001282482; NM_001282483; NM_001282485; NM_006259; ENST00000264399; ENST00000395578; ENST00000456882; ENST00000509169; ENST00000509474; ENST00000545647; ENST00000628926; OTTHUMT00000252639; OTTHUMT00000362774; OTTHUMT00000362775; OTTHUMT00000362776; OTTHUMT00000482780	PRKG2	protein kinase, cGMP-dependent, type II	chr4	-	Multiple_Complex	81087370	81215117
TC1700012485.hg.1	4.63	5.28	0.41	0.36	T	T	-1.57	0.1281	0.517	0.2885	0.6231	T	NM_001145113; ENST00000330655; ENST00000409745; OTTHUMT00000335008; uc010wvf.1	MYADML2	myeloid-associated differentiation marker-like 2	chr17	-	Coding	81939645	81947233
TC0600007108.hg.1	7.44	8.1	0.27	0.18	T	T	-1.57	0.011	0.1784	0.0245	0.2355	T	NM_182757; ENST00000259939; ENST00000486622; BC063311; OTTHUMT00000039965; OTTHUMT00000039966; uc003ncs.3	RNF144B	ring finger protein 144B	chr6	+	Multiple_Complex	18387350	18468874
TC0600007250.hg.1	2.38	3.03	0.24	0.09	F	F	-1.57	0.0053	0.1202	0.0165	0.1977	F	NM_001286121; NM_005495; ENST00000377905; ENST00000397076; ENST00000439485; BC109208; OTTHUMT00000040068	SLC17A4	solute carrier family 17, member 4	chr6	+	Coding	25754699	25781191
TC0200006643.hg.1	7.42	8.07	0.46	0.32	T	T	-1.57	0.3855	0.7542	0.4601	0.739	T	NM_001135191; NM_003887; ENST00000281419; ENST00000315273; ENST00000471687; ENST00000484590; ENST00000491413; BC063308; OTTHUMT00000237522; OTTHUMT00000353417; OTTHUMT00000353418; OTTHUMT00000353419; uc002qzi.2	ASAP2	ArfGAP with SH3 domain, ankyrin repeat and PH domain 2	chr2	+	Multiple_Complex	9206765	9405683
TC0200010823.hg.1	4.38	5.04	0.23	0.45	T	T	-1.57	0.0605	0.379	0.0336	0.2696	T	NM_003936; ENST00000302625; BC041771; OTTHUMT00000256728	CDK5R2	cyclin-dependent kinase 5, regulatory subunit 2 (p39)	chr2	+	Coding	218959628	218962162
TC0300011259.hg.1	5.75	6.4	0.41	0.25	T	T	-1.57	0.2115	0.6182	0.1996	0.5424	T	NM_001128615; NM_001128616; NM_001289698; NM_019555; ENST00000296315; ENST00000338458; ENST00000413728; ENST00000465659; ENST00000468466; ENST00000468727; ENST00000473779; ENST00000477440; ENST00000477833; ENST00000481422; ENST00000486829; ENST00000495373; ENST00000496106; ENST00000497267; ENST00000498517; BC054345; BC098122; BC098272; BC099715; BC104723; OTTHUMT00000352431; OTTHUMT00000352432; O…	ARHGEF3	Rho guanine nucleotide exchange factor 3	chr3	-	Multiple_Complex	56727418	57079329
TC0100015790.hg.1	3.75	4.41	0.46	0.67	F	T	-1.57	0.9964	0.9993	0.6981	0.864	F	POGZ.viAug10-unspliced	POGZ	Transcript Identified by AceView, Entrez Gene ID(s) 23126	chr1	-	Unassigned	151413115	151413551
TC0400010694.hg.1	3.04	3.69	0.04	0.52	T	T	-1.57	0.0587	0.3754	0.0209	0.2191	T	NM_001242690; NM_024534; ENST00000440542; ENST00000443173; ENST00000454756; BC067526; BC067528; BC067529; OTTHUMT00000317859; OTTHUMT00000317860; OTTHUMT00000361513	ERVMER34-1	endogenous retrovirus group MER34, member 1	chr4	-	Multiple_Complex	52722618	52751640
TC0200016006.hg.1	4.31	4.96	0.21	0.24	T	T	-1.57	0.0073	0.142	0.0226	0.227	T	NM_000867; ENST00000258400; BC063123; OTTHUMT00000256957	HTR2B	5-hydroxytryptamine (serotonin) receptor 2B, G protein-coupled	chr2	-	Multiple_Complex	231108230	231125118
TC0600011228.hg.1	7.19	7.84	0.26	0.18	T	T	-1.57	0.001	0.0473	4.06e-05	0.0082	T	NM_003510; ENST00000618958; BC034487; BC104198; BC104199; OTTHUMT00000043814	HIST1H2AK	histone cluster 1, H2ak	chr6	-	Coding	27835508	27838375
TC1900007465.hg.1	2.76	3.41	0.37	0.18	F	T	-1.57	0.0224	0.2465	0.0629	0.3462	F	NM_052852; ENST00000335117; ENST00000597083; BC117268; OTTHUMT00000447843; OTTHUMT00000462902	ZNF486	zinc finger protein 486	chr19	+	Multiple_Complex	20167214	20200490
TC0500009031.hg.1	4.2	4.85	0.08	0.48	T	T	-1.57	0.1297	0.5188	0.1105	0.4337	T	NM_001127698; NM_001127699; NM_006846; ENST00000256084; ENST00000359874; ENST00000398454; ENST00000476608; ENST00000476697; ENST00000481286; ENST00000507988; ENST00000508733; ENST00000521206; OTTHUMT00000259215; OTTHUMT00000259216; OTTHUMT00000259217; OTTHUMT00000259219; OTTHUMT00000259220; OTTHUMT00000373334; OTTHUMT00000373335; OTTHUMT00000374360; OTTHUMT00000374361; uc003low.2	SPINK5	serine peptidase inhibitor, Kazal type 5	chr5	+	Multiple_Complex	148025683	148137362
TC0500009400.hg.1	3.22	3.86	0.45	0.23	F	T	-1.57	0.0455	0.343	0.0734	0.3694	F	NM_001034837; NM_001034838; NM_001278339; NM_001278340; NM_014592; ENST00000328939; ENST00000377360; ENST00000390656; ENST00000411494; ENST00000434108; ENST00000517344; ENST00000518527; ENST00000520740; ENST00000616807; BC050375; OTTHUMT00000252833; OTTHUMT00000371758; OTTHUMT00000371759; OTTHUMT00000371760; OTTHUMT00000371845; OTTHUMT00000371846; OTTHUMT00000371847	KCNIP1	Kv channel interacting protein 1	chr5	+	Multiple_Complex	170353487	170736632
TC0400008455.hg.1	3.53	4.18	0.31	0.6	F	F	-1.57	0.4771	0.8071	0.0391	0.2862	F	ANK2.vaAug10-unspliced	ANK2	Transcript Identified by AceView, Entrez Gene ID(s) 287	chr4	+	Unassigned	113378810	113381005
TC0400012305.hg.1	7.01	7.66	0.62	0.36	T	T	-1.56	0.0115	0.1818	0.004	0.0979	T	NM_000909; ENST00000296533; ENST00000504391; ENST00000504790; ENST00000509586; ENST00000511901; ENST00000512819; ENST00000515701; BC036657; BC071720	NPY1R	neuropeptide Y receptor Y1	chr4	-	Coding	163323961	163344832
TC0700009352.hg.1	9.54	10.18	0.23	0.05	T	T	-1.56	0.0003	0.0258	0.0002	0.0218	T	NM_001061; NM_001130966; NM_001166253; NM_001166254; NM_030984; ENST00000263552; ENST00000336425; ENST00000411653; ENST00000414041; ENST00000414508; ENST00000416849; ENST00000422328; ENST00000425687; ENST00000438104; ENST00000448866; ENST00000455353; ENST00000458722; ENST00000462053; ENST00000462275; ENST00000469630; ENST00000473948; ENST00000474763; ENST00000476637; ENST00000481440; ENST00000492…	TBXAS1	thromboxane A synthase 1 (platelet)	chr7	+	Multiple_Complex	139777051	140020325
TC1700010545.hg.1	8.3	8.94	0.27	0.23	T	T	-1.56	0.0055	0.1224	0.0168	0.1994	T	NM_003559; ENST00000613767; ENST00000617499; ENST00000617781; ENST00000619039; BC027459	PIP4K2B	phosphatidylinositol-5-phosphate 4-kinase, type II, beta	chr17	-	Multiple_Complex	38765689	38800126
TC1100011643.hg.1	8.08	8.72	0.06	0.16	T	T	-1.56	0.0282	0.2767	0.0794	0.3826	T	NM_004041; NM_020251; ENST00000360025; ENST00000420843; ENST00000524400; ENST00000527385; ENST00000529280; ENST00000529741; ENST00000530086; ENST00000531012; ENST00000532447; ENST00000532525; ENST00000533255; ENST00000533609; BC003636; OTTHUMT00000384092; OTTHUMT00000384093; OTTHUMT00000384094; OTTHUMT00000384095; OTTHUMT00000384149; OTTHUMT00000384150; OTTHUMT00000384151; OTTHUMT00000384152; OTT…	ARRB1	arrestin, beta 1	chr11	-	Multiple_Complex	75260122	75351831
TC1600010801.hg.1	2.61	3.25	0.07	0.36	F	T	-1.56	0.0329	0.2979	0.0849	0.3919	F	NM_181536; ENST00000620267; OTTHUMT00000387876	PKD1L3	polycystic kidney disease 1-like 3	chr16	-	Multiple_Complex	71929538	71999978
TC0300009632.hg.1	4.13	4.77	0.11	0.39	T	T	-1.56	0.0086	0.1535	0.022	0.2249	T	NM_003106; ENST00000325404; BC013923; OTTHUMT00000350419	SOX2	SRY box 2	chr3	+	Coding	181711924	181714436
TC1000008474.hg.1	5.33	5.97	0.2	0.26	T	T	-1.56	0.0042	0.1078	0.0087	0.1443	T	NM_002729; ENST00000282728; ENST00000472590; ENST00000492654; ENST00000551454; BC014336; BC015110; BC050638; OTTHUMT00000049402; OTTHUMT00000049403; OTTHUMT00000049404; OTTHUMT00000406962	HHEX	hematopoietically expressed homeobox	chr10	+	Multiple_Complex	92689924	92695651
TC2100006720.hg.1	2.66	3.3	0.12	0.12	F	F	-1.56	0.024	0.2555	0.0447	0.3013	F	hsa_circ_0061316	NCAM2	Salzman2013 ALT_ACCEPTOR, ALT_DONOR, coding, INTERNAL, intronic best transcript NM_004540	chr21	+	NonCoding	21385604	21385674
TC2200009324.hg.1	3.17	3.81	0.13	0.29	F	F	-1.56	0.0125	0.1889	0.0361	0.2788	F	NM_016449; ENST00000317749; ENST00000614553; BC056888; OTTHUMT00000319708	DRICH1	aspartate-rich 1	chr22	-	Multiple_Complex	23608452	23632321
TC2200008635.hg.1	3.62	4.27	0.05	0.35	T	T	-1.56	0.0849	0.4355	0.1981	0.5402	T	NM_001289000; NM_001289001; NM_153609; ENST00000346753; ENST00000381792; ENST00000406725; ENST00000406856; ENST00000423761; ENST00000429068; ENST00000442782; BC039082; OTTHUMT00000318820; OTTHUMT00000318821; OTTHUMT00000318822; OTTHUMT00000318823; OTTHUMT00000318824; OTTHUMT00000318825	TMPRSS6	transmembrane protease, serine 6	chr22	-	Multiple_Complex	37065436	37109563
TC0400012952.hg.1	5.76	6.4	0.08	0.21	T	T	-1.56	0.0013	0.0567	0.004	0.0979	T	NM_020139; ENST00000296424; ENST00000464039; ENST00000475058; ENST00000492366; ENST00000504285; ENST00000506521; ENST00000509245; ENST00000511354; ENST00000513518; BC001953; BC037277; BC095414; OTTHUMT00000157159; OTTHUMT00000157160; OTTHUMT00000157161; OTTHUMT00000157162; OTTHUMT00000364164; OTTHUMT00000364165; OTTHUMT00000364185; OTTHUMT00000364186; OTTHUMT00000364187	BDH2	3-hydroxybutyrate dehydrogenase, type 2	chr4	-	Multiple_Complex	103077625	103099883
TC1800006902.hg.1	8.22	8.86	0.35	0.13	T	T	-1.56	0.0045	0.1124	0.0138	0.1818	T	NM_001135993; NM_001243425; NM_001292030; NM_153211; ENST00000304621; ENST00000317571; ENST00000540918; ENST00000577185; ENST00000578150; ENST00000579214; ENST00000581394; ENST00000584095; ENST00000584250; ENST00000584424; BC121034; BC121035; OTTHUMT00000446105; OTTHUMT00000446106; OTTHUMT00000446107; OTTHUMT00000446108; OTTHUMT00000446110; OTTHUMT00000446111; OTTHUMT00000446112; OTTHUMT000004461…	TTC39C	tetratricopeptide repeat domain 39C	chr18	+	Multiple_Complex	23992773	24135610
TC0300007368.hg.1	3.35	3.99	0.2	0.19	F	T	-1.56	0.0021	0.0736	0.0044	0.1029	F	NM_001135197; NM_178173; ENST00000296449; ENST00000366429; ENST00000438782; ENST00000452691; ENST00000493870; BC036202; OTTHUMT00000342332; OTTHUMT00000342333; OTTHUMT00000342334; OTTHUMT00000342335	CCDC36	coiled-coil domain containing 36	chr3	+	Multiple_Complex	49198428	49258104
TC0200014034.hg.1	2.28	2.92	0.37	0.35	F	F	-1.56	0.4004	0.7635	0.5296	0.7773	F	NM_002980; ENST00000019103; ENST00000485440; ENST00000494326; ENST00000627145; ENST00000630739; BC035757; OTTHUMT00000254198; OTTHUMT00000330670; OTTHUMT00000330671; OTTHUMT00000480701; OTTHUMT00000480702	SCTR	secretin receptor	chr2	-	Multiple_Complex	119439843	119525301
TC1200012643.hg.1	4.73	5.37	0.37	0.1	T	T	-1.56	0.0512	0.3595	0.1183	0.4449	T	NM_001005915; NM_001982; ENST00000267101; ENST00000411731; ENST00000415288; ENST00000546748; ENST00000546884; ENST00000548709; ENST00000549061; ENST00000549205; ENST00000549282; ENST00000549472; ENST00000549644; ENST00000549672; ENST00000549832; ENST00000550070; ENST00000550828; ENST00000550869; ENST00000551085; ENST00000551176; ENST00000551242; ENST00000552691; ENST00000553131; BC082992; OTTHUMT…	ERBB3	erb-b2 receptor tyrosine kinase 3	chr12	+	Multiple_Complex	56079857	56103507
TC0600012050.hg.1	3.84	4.47	0.15	0.32	T	T	-1.56	0.0198	0.2341	0.0578	0.3323	T	NM_000846; ENST00000493422; BC002895; OTTHUMT00000043589	GSTA2	glutathione S-transferase alpha 2	chr6	-	Coding	52750087	52763569
TC1100006923.hg.1	8.93	9.56	0.17	0.03	T	T	-1.55	0.0013	0.0551	0.0011	0.0522	T	NM_000922; ENST00000282096; ENST00000455098; ENST00000525439; ENST00000534317; BC136565; BC136566; BC144248; BC150307; OTTHUMT00000386974; OTTHUMT00000386975; OTTHUMT00000386976; OTTHUMT00000386978	PDE3B	phosphodiesterase 3B, cGMP-inhibited	chr11	+	Multiple_Complex	14643723	14872058
TC1300009781.hg.1	3.63	4.27	0.22	0.11	T	T	-1.55	0.0006	0.0365	0.0014	0.0591	T	NM_001303110; NM_001845; ENST00000375820; ENST00000467182; ENST00000474391; ENST00000543140; ENST00000615732; BC151220; OTTHUMT00000045759; OTTHUMT00000312866; OTTHUMT00000312867; OTTHUMT00000476753; OTTHUMT00000476754; uc001vqw.4	COL4A1	collagen, type IV, alpha 1	chr13	-	Multiple_Complex	110148958	110307157
TC0300012590.hg.1	3.4	4.04	0.11	0.15	T	T	-1.55	0.0069	0.1371	0.0163	0.1966	T	NM_001013650; ENST00000329447; BC137145; BC137146; OTTHUMT00000361501; uc003esy.1	PRR23B	proline rich 23B	chr3	-	Coding	139019031	139020926
TC0100006725.hg.1	9.59	10.22	0.23	0.09	T	T	-1.55	0.0031	0.0891	0.0001	0.0168	T	NM_001289861; NM_001289862; NM_001289863; NM_001289864; NM_016831; ENST00000361923; ENST00000377532; ENST00000377541; ENST00000463106; ENST00000473653; ENST00000494684; ENST00000602883; ENST00000613533; ENST00000614998; BC146781; OTTHUMT00000003606; OTTHUMT00000003607; OTTHUMT00000003608; OTTHUMT00000003609; OTTHUMT00000097956; OTTHUMT00000097957; OTTHUMT00000467520; uc001aon.3	PER3	period circadian clock 3	chr1	+	Multiple_Complex	7784320	7845180
TC1100006966.hg.1	5.6	6.23	0.28	0.07	T	T	-1.55	0.0055	0.1219	0.0143	0.1842	T	NM_001202439; ENST00000338965; ENST00000530403; OTTHUMT00000387035; OTTHUMT00000387036	NCR3LG1	natural killer cell cytotoxicity receptor 3 ligand 1	chr11	+	Multiple_Complex	17351726	17377341
TC0600012059.hg.1	6.29	6.93	0.12	0.11	T	T	-1.55	0.0003	0.0264	0.0012	0.0538	T	NM_001512; ENST00000370959; ENST00000370960; ENST00000370963; ENST00000457564; ENST00000477599; ENST00000486559; BC015523; BC063439; OTTHUMT00000040944; OTTHUMT00000040945; OTTHUMT00000040946; OTTHUMT00000040947; OTTHUMT00000040948; OTTHUMT00000040949	GSTA4	glutathione S-transferase alpha 4	chr6	-	Multiple_Complex	52977948	52995380
TC1100013191.hg.1	8.22	8.85	0.05	0.23	T	T	-1.55	0.0021	0.0736	0.0023	0.0747	T	NM_001256870; NM_021173; NR_046411; NR_046412; NR_046413; ENST00000312419; ENST00000524743; ENST00000528087; ENST00000529000; ENST00000529704; ENST00000530584; ENST00000531239; ENST00000532830; ENST00000533429; ENST00000534515; ENST00000539074; ENST00000542982; BC070250; OTTHUMT00000393333; OTTHUMT00000393334; OTTHUMT00000393335; OTTHUMT00000393336; OTTHUMT00000393337; OTTHUMT00000393338; OTTHUMT…	POLD4	polymerase (DNA-directed), delta 4, accessory subunit	chr11	-	Multiple_Complex	67350765	67356972
TC1200009489.hg.1	6.62	7.25	0.12	0.15	T	T	-1.55	0.0005	0.0323	0.001	0.0474	T	NM_001142641; ENST00000434748; ENST00000536075; ENST00000537804; ENST00000539264; ENST00000542061; ENST00000542306; ENST00000543360; ENST00000543453; OTTHUMT00000397404; OTTHUMT00000397405; OTTHUMT00000397534; OTTHUMT00000397535; OTTHUMT00000397536; OTTHUMT00000397537; OTTHUMT00000397538; OTTHUMT00000397539	FBRSL1	fibrosin-like 1	chr12	+	Multiple_Complex	132489551	132585188
TC1700011242.hg.1	4.18	4.82	0.7	0.3	T	T	-1.55	0.4136	0.7702	0.6581	0.8444	T	hsa_circ_0000789	DYNLL2	Memczak2013 ANTISENSE, coding, INTERNAL, UTR3 best transcript NM_080677	chr17	-	NonCoding	58089551	58089679
TC1700012368.hg.1	9.45	10.09	0.17	0.19	T	T	-1.55	0.0008	0.0431	0.0014	0.0593	T	NM_178836; ENST00000321560; BC031263; OTTHUMT00000131600	PLD6	phospholipase D family, member 6	chr17	-	Coding	17200995	17206332
TC0600012652.hg.1	6.88	7.51	0.14	0.25	T	T	-1.55	0.0028	0.0847	0.0038	0.0951	T	NM_032511; ENST00000389677; ENST00000461803; ENST00000480148; ENST00000538471; BC004869; BC011583; OTTHUMT00000041589; OTTHUMT00000041590; OTTHUMT00000041591	FAXC	failed axon connections homolog	chr6	-	Multiple_Complex	99271169	99350062
TC2000008267.hg.1	4.96	5.6	0.32	0.46	T	T	-1.55	0.0265	0.2677	0.0496	0.3134	T	NM_014737; NM_170774; ENST00000379376; ENST00000379400; ENST00000478553; BC117118; BC117120; OTTHUMT00000077828; OTTHUMT00000077829; uc002wlc.3; uc002wlf.3	RASSF2	Ras association (RalGDS/AF-6) domain family member 2	chr20	-	Multiple_Complex	4780023	4823645
TC1500010796.hg.1	6.48	7.12	0.24	0.37	T	T	-1.55	0.0152	0.2059	0.0095	0.1501	T	NM_015286; NM_145728; ENST00000328642; ENST00000336292; ENST00000594047; BC151243; OTTHUMT00000415655; OTTHUMT00000415699; OTTHUMT00000415700	SYNM	synemin, intermediate filament protein	chr15	+	Multiple_Complex	99105035	99135595
TC1500007107.hg.1	12.46	13.09	0.09	0.07	T	T	-1.55	0.0002	0.0173	1.37e-05	0.0047	T	NM_003104; NR_034039; ENST00000267814; ENST00000558574; ENST00000558580; ENST00000558789; ENST00000559230; ENST00000559562; ENST00000560488; BC021085; BC025295; OTTHUMT00000254033; OTTHUMT00000416189; OTTHUMT00000416190; OTTHUMT00000416191; OTTHUMT00000416192; OTTHUMT00000416193; OTTHUMT00000416194	SORD	sorbitol dehydrogenase	chr15	+	Multiple_Complex	45023104	45077185
TC0900009776.hg.1	5.43	6.07	0.51	0.05	T	T	-1.55	0.0462	0.3454	0.1151	0.4416	T	NM_024761; ENST00000262244; ENST00000603061; BC033027; OTTHUMT00000051974; OTTHUMT00000468413	MOB3B	MOB kinase activator 3B	chr9	-	Multiple_Complex	27325209	27529852
TC1700008598.hg.1	9.27	9.9	0.06	0.05	T	T	-1.55	0.0004	0.0285	0.0014	0.0579	T	NM_001085423; NM_001291316; NM_001291317; ENST00000605096; ENST00000612535; ENST00000615220; ENST00000616498; ENST00000617071; ENST00000619286; ENST00000620304; BC130406; BC136594; BC144272; OTTHUMT00000469817; OTTHUMT00000469818; OTTHUMT00000477477; OTTHUMT00000477478; OTTHUMT00000477479; OTTHUMT00000477480	MILR1	mast cell immunoglobulin-like receptor 1	chr17	+	Multiple_Complex	64449037	64468643
TC0400008183.hg.1	6.79	7.42	0.43	0.11	T	T	-1.55	0.0095	0.1617	0.0133	0.1795	T	NM_001203; NM_001256792; NM_001256793; NM_001256794; ENST00000264568; ENST00000394931; ENST00000440890; ENST00000502683; ENST00000506363; ENST00000509540; ENST00000512312; ENST00000515059; BC047773; BC069796; BC069803; OTTHUMT00000253609; OTTHUMT00000253610; OTTHUMT00000363051; OTTHUMT00000364121; OTTHUMT00000364122; OTTHUMT00000364123; OTTHUMT00000364124	BMPR1B	bone morphogenetic protein receptor type IB	chr4	+	Multiple_Complex	94757968	95158450
TC0600012628.hg.1	10.3	10.93	0.18	0.13	T	T	-1.55	0.0022	0.0742	0.003	0.0844	T	NM_014165; ENST00000316149; ENST00000478382; ENST00000489477; BC039464; OTTHUMT00000041567; OTTHUMT00000041568; OTTHUMT00000041569	NDUFAF4	NADH dehydrogenase (ubiquinone) complex I, assembly factor 4	chr6	-	Multiple_Complex	96889311	96897891
TC0300013968.hg.1	6.93	7.56	0.35	0.25	T	T	-1.55	0.0434	0.3369	0.117	0.4437	T	NM_001256964; NM_001256965; NM_001256966; NM_001256967; NM_001256968; NM_001256969; NM_024661; ENST00000395694; ENST00000412398; ENST00000442740; ENST00000446140; ENST00000447018; BC011993; OTTHUMT00000257511; OTTHUMT00000344597; OTTHUMT00000344598; OTTHUMT00000344599; OTTHUMT00000344600; uc003ctd.3	CCDC51	coiled-coil domain containing 51	chr3	-	Multiple_Complex	48432164	48440119
TC1800007960.hg.1	6.95	7.58	0.1	0.22	T	T	-1.55	0.0138	0.1968	0.0036	0.0924	T	NM_001143823; NM_001243702; NM_001243704; NM_003409; ENST00000357006; ENST00000400143; ENST00000578327; ENST00000582135; ENST00000582388; ENST00000585253; ENST00000614697; ENST00000615385; BC110519; OTTHUMT00000254425; OTTHUMT00000443378; OTTHUMT00000443379; OTTHUMT00000443380; OTTHUMT00000443381; OTTHUMT00000443382	ZBTB14	zinc finger and BTB domain containing 14	chr18	-	Multiple_Complex	5289019	5297053
TC0200009949.hg.1	8.3	8.93	0.27	0.29	T	T	-1.55	0.0163	0.2141	0.0481	0.3102	T	NM_001164821; NM_025000; NR_028482; ENST00000339506; ENST00000375255; ENST00000431110; ENST00000436317; ENST00000468592; ENST00000480855; ENST00000490217; ENST00000493106; ENST00000495925; ENST00000498486; ENST00000539783; ENST00000611110; BC140843; OTTHUMT00000255342; OTTHUMT00000255343; OTTHUMT00000333785; OTTHUMT00000333786; OTTHUMT00000333787; OTTHUMT00000333788; OTTHUMT00000333789; OTTHUMT00…	DCAF17	DDB1 and CUL4 associated factor 17	chr2	+	Multiple_Complex	171434217	171485052
TC0500007831.hg.1	9.08	9.71	0.03	0.14	T	T	-1.55	0.0005	0.0339	0.0011	0.0522	T	NM_001311313; NM_001992; ENST00000319211; ENST00000505600; BC002464; BC051909; OTTHUMT00000254068; OTTHUMT00000368896	F2R	coagulation factor II (thrombin) receptor	chr5	+	Multiple_Complex	76715971	76735781
TC1700010241.hg.1	5.09	5.72	0.68	0.28	T	T	-1.55	0.5431	0.8403	0.6621	0.846	T	hsa_circ_0000751; rerdy.aAug10-unspliced	NUFIP2; rerdy	Memczak2013 ALT_ACCEPTOR, ALT_DONOR, coding, INTERNAL, intronic best transcript NM_020772; Transcript Identified by AceView	chr17	-	Multiple_Complex	29292892	29293738
TC0600007628.hg.1	4.16	4.79	0.18	0.48	T	T	-1.55	0.4417	0.7878	0.7045	0.8671	T	ENST00000425700; ENST00000435363; ENST00000461632; ENST00000463249; ENST00000468237; ENST00000468936; ENST00000473957; ENST00000474912; ENST00000478388; ENST00000478438; ENST00000485263; ENST00000485543; ENST00000486992; ENST00000490071; ENST00000496065; ENST00000496560; OTTHUMT00000076368; OTTHUMT00000076369; OTTHUMT00000076370; OTTHUMT00000076371; OTTHUMT00000268775; OTTHUMT00000268776; OTTHUMT…	C4B	complement component 4B (Chido blood group)	chr6	+	Multiple_Complex	32014762	32035418
TC0600014108.hg.1	4.16	4.79	0.18	0.48	T	T	-1.55	0.4417	0.7878	0.7045	0.8671	T	NM_001252204; ENST00000428956; ENST00000460060; ENST00000460841; ENST00000463034; ENST00000465724; ENST00000467749; ENST00000467948; ENST00000469975; ENST00000470365; ENST00000471624; ENST00000477424; ENST00000480795; ENST00000483974; ENST00000490663; ENST00000491876; ENST00000496659; ENST00000498271; BC063289; BC144546; BC146673; BC146849; BC151204; BC171786; OTTHUMT00000076364; OTTHUMT000000763…	C4A	complement component 4A (Rodgers blood group)	chr6	+	Multiple_Complex	31982024	32002681
TC0900012126.hg.1	3.95	4.58	0.22	0.29	T	T	-1.55	0.0722	0.4058	0.1763	0.5164	T	NM_001012419; NM_001012421; ENST00000377601; ENST00000477139; ENST00000611747; BC140809; BC171793; OTTHUMT00000129794; OTTHUMT00000129795	ANKRD20A3; ANKRD20A2	ankyrin repeat domain 20 family, member A3; ankyrin repeat domain 20 family, member A2	chr9	+	Multiple_Complex	40223285	40266845
TC1500007825.hg.1	4.22	4.85	0.32	0.2	T	T	-1.55	0.0209	0.2388	0.021	0.2194	T	NM_001286434; NM_153356; ENST00000300504; ENST00000535547; ENST00000562056; BC033516; OTTHUMT00000268994; OTTHUMT00000419870; OTTHUMT00000419871	TBC1D21	TBC1 domain family, member 21	chr15	+	Coding	73873586	73889214
TC0600008897.hg.1	3.51	4.14	0.11	0.21	T	T	-1.55	0.0016	0.0633	0.0025	0.0782	T	NM_005604; ENST00000328345; BC051699; OTTHUMT00000041586	POU3F2	POU class 3 homeobox 2	chr6	+	Coding	98834592	98839490
TC0100011543.hg.1	8.03	8.65	0.27	0.06	T	T	-1.55	0.0046	0.1138	0.0136	0.1812	T	NM_001042552; NM_001042553; NM_001146169; NM_001146170; NM_001146171; ENST00000366973; ENST00000366974; ENST00000488246; ENST00000497768; ENST00000525569; ENST00000525574; ENST00000526641; ENST00000526997; ENST00000527693; ENST00000530392; ENST00000530399; ENST00000530441; ENST00000531963; ENST00000532324; ENST00000532433; ENST00000533650; ENST00000606486; BC113638; BC117485; BC143956; OTTHUMT000…	TATDN3	TatD DNase domain containing 3	chr1	+	Multiple_Complex	212791828	212816825
TC1100009043.hg.1	6.38	7.01	0.06	0.25	T	T	-1.55	0.0011	0.0509	0.0014	0.0585	T	NM_001037954; NM_001278542; NM_033425; ENST00000440460; ENST00000526418; ENST00000526500; ENST00000528399; ENST00000529225; ENST00000530645; ENST00000614104; ENST00000615255; ENST00000618522; BC033034; OTTHUMT00000391831; OTTHUMT00000391833; OTTHUMT00000391834; OTTHUMT00000391836; OTTHUMT00000391837; OTTHUMT00000391838; OTTHUMT00000391839; OTTHUMT00000391840; OTTHUMT00000391841	DIXDC1	DIX domain containing 1	chr11	+	Multiple_Complex	111927144	112022650
TC0100010526.hg.1	3.85	4.48	0.5	0.17	T	T	-1.55	0.1013	0.4721	0.2415	0.5816	T	NM_005149; ENST00000367821; ENST00000431969; ENST00000441464; ENST00000465440; BC093664; BC093666; OTTHUMT00000083825; OTTHUMT00000097964; OTTHUMT00000097965; OTTHUMT00000097966	TBX19	T-box 19	chr1	+	Multiple_Complex	168281040	168314428
TC1100008821.hg.1	3.12	3.75	0.25	0.41	T	T	-1.55	0.4762	0.8071	0.7646	0.896	T	NM_001161630; ENST00000450979; BC157851; BC157889; BC171916; uc010ruf.1	KDM4E	lysine (K)-specific demethylase 4E	chr11	+	Coding	95025258	95027596
TC0500013331.hg.1	4.17	4.8	0.16	0.11	T	T	-1.54	0.002	0.0716	0.005	0.1095	T	NM_032367; ENST00000505685; ENST00000511587; BC007239; OTTHUMT00000369058; OTTHUMT00000369059	ZBED3	zinc finger, BED-type containing 3	chr5	-	Multiple_Complex	77076707	77087205
TSUnmapped00000401.hg.1	2.83	3.46	0.32	0.42	F	T	-1.54	0.1133	0.492	0.2169	0.5593	F	ENST00000628814	INPP5D	inositol polyphosphate-5-phosphatase D			NonCoding
TC0500013370.hg.1	3.05	3.68	0.38	0.01	T	T	-1.54	0.0427	0.3344	0.1143	0.4402	T	ENST00000508744; OTTHUMT00000373075	SIL1	SIL1 nucleotide exchange factor	chr5	-	NonCoding	139273538	139293557
TC1900008465.hg.1	4.77	5.39	0.65	0.17	T	T	-1.54	0.0613	0.3808	0.1588	0.4954	T	ENST00000595201.1; hsa_circ_0000946; nekera.bAug10; OTTHUMT00000465609; uc061are.1	CTC-453G23.8; CARD8; nekera	Memczak2013 ANTISENSE, CDS, coding, INTERNAL best transcript NM_014959; Transcript Identified by AceView; novel transcript, antisense to CARD8	chr19	+	NonCoding	48204083	48230897
TC1100009997.hg.1	4.27	4.9	0.33	0.08	T	T	-1.54	0.0357	0.3084	0.0894	0.4	T	NM_013249; ENST00000278314; ENST00000525017; ENST00000531083; ENST00000536068; BC136772; BC144405	ZNF214	zinc finger protein 214	chr11	-	Multiple_Complex	6999318	7020368
TC0200007102.hg.1	3.55	4.17	0.04	0.28	T	T	-1.54	0.0132	0.1944	0.0398	0.2885	T	NM_001170585; NM_153021; ENST00000327757; ENST00000404858; ENST00000411743; ENST00000416713; ENST00000422425; ENST00000436544; ENST00000436775; ENST00000444257; ENST00000473272; ENST00000479065; ENST00000481449; ENST00000485642; BC150633; OTTHUMT00000324854; OTTHUMT00000324855; OTTHUMT00000324857; OTTHUMT00000324858; OTTHUMT00000324859; OTTHUMT00000324860; OTTHUMT00000324861; OTTHUMT00000324862; …	PLB1	phospholipase B1	chr2	+	Multiple_Complex	28457145	28643788
TC0100011953.hg.1	11.68	12.31	0.11	0.13	T	T	-1.54	0.0028	0.0847	0.0009	0.0464	T	NM_022786; ENST00000310256; ENST00000366658; ENST00000435927; ENST00000450711; ENST00000459891; ENST00000480519; ENST00000497753; BC016309; OTTHUMT00000092362; OTTHUMT00000092639; OTTHUMT00000092640; OTTHUMT00000092641; OTTHUMT00000092642; OTTHUMT00000092643; OTTHUMT00000092644	ARV1	ARV1 homolog, fatty acid homeostasis modulator	chr1	+	Multiple_Complex	230978981	231000733
TC1400006711.hg.1	6.51	7.14	0.06	0.32	T	T	-1.54	0.0642	0.3865	0.1388	0.4731	T	NM_001277864; NR_102687; NR_102688; NR_102689; NR_102691; NR_102692; NR_102693; NR_102694	DHRS4L1	dehydrogenase/reductase (SDR family) member 4 like 1	chr14	+	Multiple_Complex	24007009	24051377
TC1900007290.hg.1	6.5	7.13	0.03	0.12	T	T	-1.54	0.0001	0.017	0.0004	0.0291	T	NM_024074; ENST00000187762; ENST00000595452; ENST00000599479; BC001195; OTTHUMT00000462841; OTTHUMT00000462842; OTTHUMT00000462843	TMEM38A	transmembrane protein 38A	chr19	+	Multiple_Complex	16661127	16690029
TC0100018262.hg.1	8.26	8.88	0.04	0.16	T	T	-1.54	0.0146	0.2021	0.0327	0.2664	T	NM_000848; NM_001142368; ENST00000241337; ENST00000369827; ENST00000369829; ENST00000414179; ENST00000442650; ENST00000464206; ENST00000467579; ENST00000472225; ENST00000476040; ENST00000481656; ENST00000496578; ENST00000568786; BC105038; BC105066; BC110380; OTTHUMT00000032167; OTTHUMT00000032168; OTTHUMT00000032169; OTTHUMT00000032171; OTTHUMT00000032174; OTTHUMT00000032175; OTTHUMT00000032176; …	GSTM2	glutathione S-transferase mu 2 (muscle)	chr1	+	Multiple_Complex	109668022	109683997
TC2000009987.hg.1	3.11	3.74	0.15	0.24	T	T	-1.54	0.0746	0.412	0.0451	0.3017	T	NM_001303461; NM_001303462; NM_021220; ENST00000278780; ENST00000462208; ENST00000483661; ENST00000494030; BC006148; OTTHUMT00000078148; OTTHUMT00000078150; OTTHUMT00000127614; OTTHUMT00000127615; uc002wqi.1	OVOL2	ovo-like zinc finger 2	chr20	-	Multiple_Complex	18024152	18059188
TC1000007068.hg.1	5.08	5.71	0.45	0.33	T	T	-1.54	0.3755	0.75	0.4812	0.7524	T	NM_000818; NM_001134366; ENST00000259271; ENST00000376248; ENST00000376261; ENST00000428517; BC126327; BC126329; OTTHUMT00000047255; OTTHUMT00000047256; OTTHUMT00000047257; OTTHUMT00000047258	GAD2	glutamate decarboxylase 2	chr10	+	Coding	26216307	26304562
TC1700011101.hg.1	2.98	3.6	0.1	0.42	T	T	-1.54	0.0653	0.3896	0.1594	0.4964	T	NM_001267; ENST00000258969; ENST00000506187; ENST00000508540; BC036360; BC073974; OTTHUMT00000367447; OTTHUMT00000367591; OTTHUMT00000367594	CHAD	chondroadherin	chr17	-	Coding	50464492	50468966
TC0700010012.hg.1	5.53	6.16	0.31	0.12	T	T	-1.54	0.0176	0.2224	0.0419	0.2949	T	NM_182924; ENST00000297508; ENST00000413446; ENST00000460198; ENST00000467394; ENST00000467783; ENST00000470807; ENST00000471899; ENST00000472100; ENST00000479007; ENST00000482839; ENST00000487156; ENST00000487187; ENST00000490608; ENST00000493998; ENST00000496184; BC037988; OTTHUMT00000239223; OTTHUMT00000323668; OTTHUMT00000323669; OTTHUMT00000323670; OTTHUMT00000323671; OTTHUMT00000323673; OTT…	MICALL2	MICAL-like 2	chr7	-	Multiple_Complex	1428465	1459502
TC0300009224.hg.1	7.23	7.85	0.14	0.25	T	T	-1.54	0.0016	0.0625	0.0003	0.0275	T	NM_002563; ENST00000305097; BC074784; BC074785; OTTHUMT00000356943	P2RY1	purinergic receptor P2Y, G-protein coupled, 1	chr3	+	Multiple_Complex	152834693	152841439
TC0100008124.hg.1	9.92	10.54	0.09	0.14	T	T	-1.54	0.0003	0.026	0.0011	0.0518	T	NM_015506; ENST00000401061; ENST00000477188; ENST00000616135; BC006122; OTTHUMT00000020864; OTTHUMT00000020867	MMACHC	methylmalonic aciduria (cobalamin deficiency) cblC type, with homocystinuria	chr1	+	Multiple_Complex	45500053	45513382
TC1600006647.hg.1	7.08	7.7	0.31	0.07	T	T	-1.54	0.0105	0.1725	0.0051	0.1104	T	NM_001284511; NM_001284512; NM_001284513; NM_152341; ENST00000293978; ENST00000318782; ENST00000572687; ENST00000574988; ENST00000576565; BC033703; OTTHUMT00000250966; OTTHUMT00000436737; OTTHUMT00000436738; OTTHUMT00000436739; OTTHUMT00000436740	PAQR4	progestin and adipoQ receptor family member IV	chr16	+	Multiple_Complex	2969245	2973492
TC0300008361.hg.1	8.96	9.58	0.16	0.24	T	T	-1.54	0.0073	0.1413	0.0228	0.2279	T	NM_001308350; NM_017699; ENST00000264852; ENST00000393830; ENST00000463226; ENST00000465803; ENST00000468728; ENST00000480746; ENST00000481891; ENST00000483946; ENST00000488390; ENST00000491730; ENST00000492863; ENST00000498152; BC117222; OTTHUMT00000317564; OTTHUMT00000317565; OTTHUMT00000317566; OTTHUMT00000317567; OTTHUMT00000317568; OTTHUMT00000317569; OTTHUMT00000354206; OTTHUMT00000354207; …	SIDT1	SID1 transmembrane family, member 1	chr3	+	Multiple_Complex	113532296	113629578
TC0800007309.hg.1	10.04	10.66	0.32	0.34	T	T	-1.54	0.1053	0.4789	0.1177	0.4442	T	NM_007198; ENST00000328195; ENST00000518036; ENST00000520073; ENST00000521631; ENST00000522808; ENST00000523187; ENST00000523358; ENST00000523521; ENST00000523994; BC012334; OTTHUMT00000376796; OTTHUMT00000376797; OTTHUMT00000376799; OTTHUMT00000376800; OTTHUMT00000376801; OTTHUMT00000376802; OTTHUMT00000376804; OTTHUMT00000376805; OTTHUMT00000376806	PROSC	proline synthetase co-transcribed homolog (bacterial)	chr8	+	Multiple_Complex	37762583	37779768
TC2200009153.hg.1	3.98	4.6	0.27	0.17	T	T	-1.54	0.1694	0.5726	0.2275	0.5696	T	NM_001001794; ENST00000413817; ENST00000433760; ENST00000460087; ENST00000471942; ENST00000495607; BC031069; OTTHUMT00000316845; OTTHUMT00000316854; OTTHUMT00000316855; OTTHUMT00000316856; OTTHUMT00000316857	DENND6B	DENN/MADD domain containing 6B	chr22	-	Multiple_Complex	50309030	50327060
TC0400011359.hg.1	3.94	4.56	0.31	0.35	T	T	-1.54	0.0827	0.4315	0.0978	0.4147	T	NM_003728; ENST00000453304; ENST00000504962; ENST00000506749; ENST00000513796; ENST00000610318; BC041156; OTTHUMT00000253607; OTTHUMT00000363047; OTTHUMT00000363048; OTTHUMT00000363049	UNC5C	unc-5 netrin receptor C	chr4	-	Multiple_Complex	95162504	95549210
TC0600012815.hg.1	3.94	4.56	0.66	0.23	T	T	-1.54	0.0607	0.3791	0.1539	0.4902	T	NM_001111298; NM_001286360; NM_001286361; NM_173672; NR_104429; ENST00000417394; ENST00000424445; ENST00000440797; ENST00000447468; ENST00000518648; ENST00000520723; ENST00000521072; ENST00000524031; BC038716; OTTHUMT00000089002; OTTHUMT00000089003; OTTHUMT00000377273; OTTHUMT00000377274; OTTHUMT00000377275; OTTHUMT00000377276; OTTHUMT00000377277; uc003ptg.4	PPIL6	peptidylprolyl isomerase (cyclophilin)-like 6	chr6	-	Multiple_Complex	109390215	109441171
TC0200015920.hg.1	3.74	4.36	0.31	0.5	T	T	-1.54	0.6071	0.8692	0.8183	0.9216	T	NR_102371; ENST00000396588.2; ENST00000433324.1; ENST00000437673.1; ENST00000439598.2; ENST00000606119.1; hsa_circ_0058500; OTTHUMT00000313761; OTTHUMT00000313762; OTTHUMT00000331466; OTTHUMT00000331467; OTTHUMT00000470144; uc002vor.1; uc061tew.1; uc061tex.1; uc061tey.1; uc061tez.1	LOC654841; AC097662.2; COL4A3	uncharacterized LOC654841; Salzman2013 ANTISENSE, CDS, coding, INTERNAL, intronic, OVCODE, OVERLAPTX, OVEXON best transcript NM_000091; novel transcript, antisense to COL4A3	chr2	-	NonCoding	227221052	227325201
TC0500009772.hg.1	3.56	4.18	0.2	0.41	F	T	-1.54	0.0265	0.2681	0.0362	0.2788	F	ENST00000456475; OTTHUMT00000367138	OR4F3	olfactory receptor, family 4, subfamily F, member 3	chr5	+	Coding	181367268	181368262
TC0900011394.hg.1	7.39	8.01	0.42	0.23	T	T	-1.54	0.0062	0.1305	0.0002	0.0215	T	NM_001735; ENST00000223642; ENST00000460578; ENST00000466280; ENST00000480188; ENST00000489802; BC113738; BC113740; OTTHUMT00000053844; OTTHUMT00000053845; OTTHUMT00000053846; OTTHUMT00000053847; OTTHUMT00000053848	C5	complement component 5	chr9	-	Multiple_Complex	120952335	121050276
TC2100008374.hg.1	4.16	4.78	0.22	0.49	T	T	-1.54	0.0708	0.4024	0.1491	0.4863	T	NM_001272037; NM_144991; ENST00000323084; ENST00000397916; ENST00000613245; ENST00000614657; BC115415; OTTHUMT00000098761; OTTHUMT00000195865; uc002zfe.1	TSPEAR	thrombospondin-type laminin G domain and EAR repeats	chr21	-	Coding	44497892	44711580
TC1100006455.hg.1	4.46	5.07	0.41	0.23	T	T	-1.53	0.0388	0.3196	0.0756	0.374	T	NM_178537; ENST00000329962; ENST00000524443; ENST00000526584; ENST00000530717; ENST00000534778; OTTHUMT00000239289; OTTHUMT00000383615; OTTHUMT00000383616; OTTHUMT00000383721; OTTHUMT00000383722	B4GALNT4	beta-1,4-N-acetyl-galactosaminyl transferase 4	chr11	+	Multiple_Complex	369795	382117
TC0200016516.hg.1	8.82	9.44	0.22	0.65	T	T	-1.53	0.0359	0.3092	0.0455	0.3025	T	NM_001105198; NM_001105199; NM_030577; ENST00000272521; ENST00000401466; ENST00000409951; ENST00000424086; ENST00000445518; ENST00000496203; BC004404; OTTHUMT00000330673; OTTHUMT00000330674; OTTHUMT00000330675; OTTHUMT00000330676; OTTHUMT00000330677; uc002tmc.1; uc010flg.1	TMEM177	transmembrane protein 177	chr2	+	Multiple_Complex	119679167	119686507
TC2000007102.hg.1	3.48	4.1	0.3	0.17	T	T	-1.53	0.0342	0.3035	0.0588	0.3359	T	NM_001172129; NM_001172130; NM_001172131; NM_001172132; NM_001172133; NM_002110; ENST00000262651; ENST00000375852; ENST00000375862; ENST00000470092; ENST00000486475; ENST00000518730; ENST00000520553; ENST00000534862; ENST00000538448; ENST00000629881; BC014435; BC094847; BC108930; BC108931; BC113854; BC114463; OTTHUMT00000078603; OTTHUMT00000078604; OTTHUMT00000078605; OTTHUMT00000354158; OTTHUMT0…	HCK	HCK proto-oncogene, Src family tyrosine kinase	chr20	+	Multiple_Complex	32052188	32101856
TC0100008151.hg.1	5.08	5.7	0.12	0.87	T	T	-1.53	0.3356	0.7254	0.526	0.7751	T	RAD54L.iAug10-unspliced	RAD54L	Transcript Identified by AceView, Entrez Gene ID(s) 8438	chr1	+	Coding	46280773	46283022
TC0600014191.hg.1	4.88	5.49	0.2	0.19	T	T	-1.53	0.0569	0.3712	0.1041	0.4252	T	NM_001030060; ENST00000367474; OTTHUMT00000042610	SAMD5	sterile alpha motif domain containing 5	chr6	+	Multiple_Complex	147508692	147570021
TC0800009143.hg.1	4.42	5.04	0.35	0.07	T	T	-1.53	0.02	0.2343	0.031	0.2611	T	NM_001702; ENST00000323289; ENST00000517894; ENST00000518812; ENST00000518820; ENST00000521208	ADGRB1	adhesion G protein-coupled receptor B1	chr8	+	Multiple_Complex	142449430	142545009
TC1700008283.hg.1	9.85	10.46	0.15	0.1	T	T	-1.53	0.0139	0.1975	0.0095	0.1511	T	NM_016001; ENST00000225298; ENST00000508506; ENST00000579261; ENST00000582150; ENST00000582832; ENST00000583205; ENST00000583725; BC025276; OTTHUMT00000368654; OTTHUMT00000368669; OTTHUMT00000368670; OTTHUMT00000368671; OTTHUMT00000368672; OTTHUMT00000368673; OTTHUMT00000368674	UTP18	UTP18 small subunit (SSU) processome component	chr17	+	Multiple_Complex	51260528	51297936
TC0700007191.hg.1	7.2	7.81	0.21	0.07	T	T	-1.53	0.0063	0.1314	0.0125	0.1737	T	NM_030636; ENST00000242108; ENST00000444777; ENST00000468591; ENST00000487069; ENST00000534978; BC065518; OTTHUMT00000337602; OTTHUMT00000337604; OTTHUMT00000337605; OTTHUMT00000337606	EEPD1	endonuclease/exonuclease/phosphatase family domain containing 1	chr7	+	Multiple_Complex	36153149	36301543
TC0200007803.hg.1	9.23	9.84	0.07	0.31	T	T	-1.53	0.0617	0.3811	0.0819	0.3869	T	NM_014181; ENST00000238875; ENST00000409537; ENST00000420552; ENST00000462737; ENST00000464281; BC036082; BC062691; OTTHUMT00000251731; OTTHUMT00000327289; OTTHUMT00000327290; OTTHUMT00000327306; OTTHUMT00000327307	LGALSL	lectin, galactoside-binding-like	chr2	+	Multiple_Complex	64453969	64469986
TC0X00006686.hg.1	13.19	13.8	0.03	0.03	T	T	-1.53	0.0002	0.0202	0.0006	0.0374	T	NM_005314; ENST00000380289; BC074733; OTTHUMT00000055901	GRPR	gastrin-releasing peptide receptor	chrX	+	Coding	16123301	16153518
TC0400009253.hg.1	12.3	12.91	0.22	0.07	T	T	-1.53	0.0051	0.1177	0.0137	0.1816	T	NM_007193; ENST00000359299; ENST00000503003; ENST00000507278; ENST00000617524; BC007320; OTTHUMT00000364348; OTTHUMT00000364628; OTTHUMT00000364629	ANXA10	annexin A10	chr4	+	Multiple_Complex	168092515	168187742
TC1500006968.hg.1	4.23	4.84	0.37	0.22	T	T	-1.53	0.1506	0.5474	0.337	0.6614	T	NM_001130448; ENST00000344320; OTTHUMT00000418995	C15orf62	chromosome 15 open reading frame 62	chr15	+	Coding	40769961	40772449
TC1100011283.hg.1	7.25	7.86	0.17	0.17	T	T	-1.53	0.0171	0.2194	0.042	0.2954	T	NM_004292; ENST00000311320; ENST00000524804; ENST00000526246; ENST00000528006; ENST00000530056; ENST00000530745; ENST00000534824; ENST00000627248; BC014417; OTTHUMT00000392979; OTTHUMT00000392980; OTTHUMT00000392982; OTTHUMT00000392983; OTTHUMT00000392984; OTTHUMT00000392992; OTTHUMT00000392993	RIN1	Ras and Rab interactor 1	chr11	-	Multiple_Complex	66330242	66336840
TC2200009281.hg.1	2.61	3.23	0.31	0.32	F	T	-1.53	0.0504	0.3565	0.1331	0.4661	F	NM_025225; ENST00000216180; ENST00000423180; ENST00000478713; ENST00000497129; BC065195; OTTHUMT00000318891; OTTHUMT00000318892; OTTHUMT00000318893; OTTHUMT00000318894; uc003bei.1	PNPLA3	patatin-like phospholipase domain containing 3	chr22	+	Multiple_Complex	43923739	43947568
TC0200011624.hg.1	4.68	5.29	0.2	0.2	T	T	-1.53	0.0274	0.2728	0.0083	0.1408	T	NM_001256477; NM_001256478; NM_207315; NR_046236; ENST00000256722; ENST00000404168; ENST00000458098; ENST00000465619; ENST00000470479; ENST00000478738; ENST00000491738; BC132821; BC141802; BC144202; OTTHUMT00000323339; OTTHUMT00000323340; OTTHUMT00000323341; OTTHUMT00000323343; OTTHUMT00000323344; OTTHUMT00000323345	CMPK2	cytidine monophosphate (UMP-CMP) kinase 2, mitochondrial	chr2	-	Multiple_Complex	6840553	6866635
TC0100018525.hg.1	3.4	4.01	0.01	0.6	T	T	-1.53	0.3181	0.7124	0.5895	0.8101	T	ENST00000414590; OTTHUMT00000479332	ILDR2	immunoglobulin-like domain containing receptor 2	chr1	-	NonCoding	166895711	166908080
TC1900011627.hg.1	2.61	3.22	0.24	0.2	F	T	-1.53	0.054	0.3653	0.142	0.4768	F	NM_003433; ENST00000254166; ENST00000599148; BC109107; BC109108; OTTHUMT00000467035; OTTHUMT00000467036; uc002qst.4	ZNF132	zinc finger protein 132	chr19	-	Multiple_Complex	58432814	58440222
TC2100008297.hg.1	4.78	5.39	0.29	0.25	T	T	-1.53	0.1733	0.5785	0.1962	0.5383	T	ENST00000270162; ENST00000478426; OTTHUMT00000195654; OTTHUMT00000195655	SIK1	salt-inducible kinase 1	chr21	-	Multiple_Complex	43414515	43427128
TC1900009433.hg.1	11.85	12.46	0.21	0.12	T	T	-1.53	0.0017	0.0665	0.0042	0.0999	T	NM_001289123; NM_001289127; NM_001289129; NM_001289130; NM_001289131; NM_006087; ENST00000264071; ENST00000540257; ENST00000594075; ENST00000594276; ENST00000594290; ENST00000595324; ENST00000596291; ENST00000596926; ENST00000597686; ENST00000598006; ENST00000598635; ENST00000600216; ENST00000601152; ENST00000601640; BC006570; BC013683; OTTHUMT00000457841; OTTHUMT00000457844; OTTHUMT00000457845; …	TUBB4A	tubulin, beta 4A class IVa	chr19	-	Coding	6494319	6502848
TC1100010054.hg.1	2.38	3	0.24	0.21	F	F	-1.53	0.0143	0.1996	0.0425	0.2961	F	NM_020645; ENST00000309166; ENST00000525100; ENST00000531090; ENST00000531142; ENST00000534759; BC008835; OTTHUMT00000385774; OTTHUMT00000385775; OTTHUMT00000385776; OTTHUMT00000385777; OTTHUMT00000385778; uc001mhg.2; uc010rbu.1	NRIP3	nuclear receptor interacting protein 3	chr11	-	Multiple_Complex	8980576	9004049
TC0500008602.hg.1	10.27	10.88	0.11	0.2	T	T	-1.53	0.0076	0.1442	0.0082	0.1397	T	NM_001293735; NM_181705; NR_121658; ENST00000379380; ENST00000507584; ENST00000510516; ENST00000521227; BC037930; BC047079; OTTHUMT00000250983; OTTHUMT00000371678; OTTHUMT00000371679; OTTHUMT00000375221	LYRM7	LYR motif containing 7	chr5	+	Multiple_Complex	131170810	131205427
TC0300008082.hg.1	4.25	4.86	0.48	0.23	T	T	-1.53	0.1305	0.5196	0.3004	0.6339	T	NM_001080448; NM_001278300; NM_001278301; NM_173655; ENST00000389672; ENST00000470610; ENST00000477384; ENST00000502694; ENST00000503760; ENST00000506349; ENST00000506569; ENST00000508345; ENST00000514100; OTTHUMT00000353837; OTTHUMT00000353845; OTTHUMT00000359271; OTTHUMT00000359272; OTTHUMT00000359974; OTTHUMT00000359996; OTTHUMT00000359997; OTTHUMT00000359998; OTTHUMT00000360072	EPHA6	EPH receptor A6	chr3	+	Coding	96814581	97752460
TC2000007670.hg.1	6.89	7.5	0.44	0.36	T	T	-1.53	0.1394	0.5332	0.2992	0.6326	T	NM_005985; ENST00000244050; BC012910; OTTHUMT00000080350	SNAI1	snail family zinc finger 1	chr20	+	Coding	49982976	49988886
TC0400008134.hg.1	7.94	8.55	0.31	0.07	T	T	-1.53	0.0059	0.1259	0.0047	0.1064	T	NM_007351; ENST00000264790; ENST00000394980; ENST00000506328; ENST00000508372; BC063848; OTTHUMT00000253546; OTTHUMT00000364071; OTTHUMT00000364073	MMRN1	multimerin 1	chr4	+	Multiple_Complex	89879532	89954629
TC0200015211.hg.1	3.86	4.47	0.63	0.22	T	T	-1.53	0.2623	0.6675	0.3504	0.6706	T	NM_014585; ENST00000261024; ENST00000418714; ENST00000427241; ENST00000427419; ENST00000440626; ENST00000455320; ENST00000479598; BC035893; BC037733; OTTHUMT00000255916; OTTHUMT00000335038; OTTHUMT00000335039; OTTHUMT00000335040; OTTHUMT00000335041; OTTHUMT00000335042; OTTHUMT00000335044	SLC40A1	solute carrier family 40 (iron-regulated transporter), member 1	chr2	-	Multiple_Complex	189560579	189583758
TC0200008224.hg.1	3.4	4.01	0.19	0.49	T	T	-1.53	0.4352	0.7836	0.4434	0.7296	T	DNAH6.mAug10-unspliced	DNAH6	Transcript Identified by AceView, Entrez Gene ID(s) 1768	chr2	+	Unassigned	84589925	84590498
TC1100012166.hg.1	3.46	4.07	0.24	0.49	T	T	-1.53	0.1672	0.5692	0.1914	0.534	T	NM_001136109; NM_001136110; NM_001136112; NM_004347; NR_024239; NR_036562; ENST00000260315; ENST00000393141; ENST00000418434; ENST00000438448; ENST00000444749; ENST00000456094; ENST00000456200; ENST00000526056; ENST00000531367; BC074994; BC113406; OTTHUMT00000109397; OTTHUMT00000344191; OTTHUMT00000344192; OTTHUMT00000344193; OTTHUMT00000344537; OTTHUMT00000387884; OTTHUMT00000387885; uc010ruz.1;…	CASP5	caspase 5	chr11	-	Multiple_Complex	104994235	105023168
TC1300008708.hg.1	5.44	6.05	0.88	0.3	T	T	-1.53	0.1789	0.5854	0.0574	0.3315	T	hsa_circ_0000477	ELF1	Memczak2013 ALT_ACCEPTOR, ALT_DONOR, coding, INTERNAL, intronic best transcript NM_172373	chr13	-	NonCoding	41003175	41003496
TC1700010209.hg.1	9.09	9.7	0.1	0.01	T	T	-1.53	0.0002	0.0183	0.0003	0.0238	T	NM_001160407; NM_138463; ENST00000292090; ENST00000394933; ENST00000580518; ENST00000581236; BC014072; OTTHUMT00000255973; OTTHUMT00000255974; OTTHUMT00000446810; OTTHUMT00000446811	TLCD1	TLC domain containing 1	chr17	-	Multiple_Complex	28724348	28727935
TC1900011719.hg.1	6.37	6.97	0.05	0.12	T	T	-1.53	0.0025	0.0802	0.0023	0.076	T	NM_144689; ENST00000304239; ENST00000337995; ENST00000585862; ENST00000586540; ENST00000587082; ENST00000589245; ENST00000589461; BC026210; OTTHUMT00000109586; OTTHUMT00000109587; OTTHUMT00000457632; OTTHUMT00000457633; OTTHUMT00000457634; OTTHUMT00000457639; OTTHUMT00000457640	ZNF420	zinc finger protein 420	chr19	+	Multiple_Complex	37078418	37130314
TC0600008075.hg.1	2.73	3.34	0.17	0.19	T	T	-1.52	0.0193	0.2309	0.056	0.3276	T	NM_032538; ENST00000259750; ENST00000304139; OTTHUMT00000040584; OTTHUMT00000280664	TTBK1	tau tubulin kinase 1	chr6	+	Coding	43243484	43288259
TC0900011067.hg.1	3.12	3.73	0.16	0.44	F	F	-1.52	0.1498	0.5469	0.0257	0.2395	F	NM_001004481; ENST00000542196; BC136824; BC136826; OTTHUMT00000053489; uc011lvq.2	OR13C2	olfactory receptor, family 13, subfamily C, member 2	chr9	-	Coding	104604643	104605670
TC0700011954.hg.1	2.95	3.56	0.44	0.17	F	T	-1.52	0.0363	0.3112	0.0648	0.3504	F	NM_000765; NM_001256497; ENST00000336374; ENST00000467776; ENST00000477357; ENST00000498080; ENST00000611620; ENST00000620220; BC067436; OTTHUMT00000345484; OTTHUMT00000345485; OTTHUMT00000345486; OTTHUMT00000345487	CYP3A7; CYP3A7-CYP3A51P	cytochrome P450, family 3, subfamily A, polypeptide 7; CYP3A7-CYP3A51P readthrough	chr7	-	Multiple_Complex	99684679	99735200
TC0400007770.hg.1	3.67	4.28	0.11	0.41	T	T	-1.52	0.0792	0.4243	0.0588	0.3359	T	NM_001009181; NM_003154; ENST00000246895; ENST00000381060; ENST00000506576; ENST00000507211; ENST00000507962; ENST00000510010; ENST00000511658; ENST00000615994; BC067219; OTTHUMT00000251550; OTTHUMT00000362206; OTTHUMT00000362207; OTTHUMT00000362208; OTTHUMT00000362209; OTTHUMT00000362210; OTTHUMT00000362211	STATH	statherin	chr4	+	Multiple_Complex	69995930	70002570
TC0400009503.hg.1	5.6	6.2	0.15	0.3	T	T	-1.52	0.0194	0.2324	0.0506	0.3159	T	NM_001300767; NM_001300768; NM_152683; ENST00000314970; ENST00000503752; ENST00000506278; ENST00000508001; ENST00000509002; ENST00000509538; ENST00000510864; ENST00000512658; ENST00000512834; ENST00000515152; ENST00000515774; BC064600; OTTHUMT00000360827; OTTHUMT00000360828; OTTHUMT00000360829; OTTHUMT00000360830; OTTHUMT00000360831; OTTHUMT00000360832; OTTHUMT00000360833; OTTHUMT00000360834; OTT…	PRIMPOL	primase and DNA directed polymerase	chr4	+	Multiple_Complex	184649613	184694963
TC1300009984.hg.1	4.85	5.46	0.05	0.19	T	T	-1.52	0.0067	0.1362	0.0077	0.1342	T	NM_015567; BC098106; BC098287; BC103509	SLITRK5	SLIT and NTRK-like family, member 5	chr13	+	Coding	87672615	87679615
TC1900010782.hg.1	10.69	11.3	0.12	0.16	T	T	-1.52	0.0019	0.071	0.0027	0.0799	T	NM_001256213; NM_001256214; NM_152296; ENST00000302102; ENST00000441343; ENST00000465007; ENST00000468774; ENST00000473086; ENST00000485672; ENST00000543770; ENST00000545399; ENST00000602133; BC009282; BC009394; BC015566; OTTHUMT00000268107; OTTHUMT00000268108; OTTHUMT00000268109; OTTHUMT00000268111; OTTHUMT00000268112; OTTHUMT00000268113; OTTHUMT00000268114; OTTHUMT00000268115; OTTHUMT00000463396	ATP1A3	ATPase, Na+/K+ transporting, alpha 3 polypeptide	chr19	-	Multiple_Complex	41966582	41997497
TC0600011590.hg.1	8.02	8.63	0.02	0.27	T	T	-1.52	0.0263	0.2674	0.0304	0.2591	T	NM_001252294; NM_012391; ENST00000374037; ENST00000544425; BC021299; OTTHUMT00000040246; uc011dsq.2	SPDEF	SAM pointed domain containing ETS transcription factor	chr6	-	Coding	34537802	34556333
TC0900010737.hg.1	2.7	3.31	0.41	0.02	F	F	-1.52	0.1649	0.5664	0.2636	0.6008	F	NM_017594; ENST00000375765; BC008065	DIRAS2	DIRAS family, GTP-binding RAS-like 2	chr9	-	Coding	90609832	90643105
TC0600009094.hg.1	4.99	5.6	0.8	0.05	T	T	-1.52	0.5766	0.8553	0.8452	0.9334	T	NM_003080; ENST00000258052; ENST00000439615; ENST00000458487; BC000038; OTTHUMT00000041755; OTTHUMT00000041756; OTTHUMT00000041757	SMPD2	sphingomyelin phosphodiesterase 2, neutral membrane (neutral sphingomyelinase)	chr6	+	Multiple_Complex	109440728	109443919
TC1400008619.hg.1	5.45	6.05	0.75	0.08	T	T	-1.52	0.0736	0.4085	0.0806	0.3842	T	NM_001101672; NM_001102454; NM_016423; ENST00000360947; ENST00000421093; ENST00000451119; ENST00000553296; ENST00000553980; ENST00000554478; ENST00000554923; ENST00000555270; ENST00000555697; ENST00000556101; ENST00000556174; ENST00000556944; ENST00000624093; BC000694; BC036105	ZNF219	zinc finger protein 219	chr14	-	Multiple_Complex	21090046	21104722
TC0700010568.hg.1	9.76	10.37	0.12	0.12	T	T	-1.52	0.0075	0.1435	0.0213	0.2213	T	NM_000522; ENST00000222753; ENST00000518136; BC075791; OTTHUMT00000358752; OTTHUMT00000447369	HOXA13	homeobox A13	chr7	-	Multiple_Complex	27193503	27200106
TC0600007416.hg.1	5.13	5.74	0.86	0.27	T	T	-1.52	0.4297	0.7792	0.5336	0.7803	T	NM_001242894; NM_001242895; NM_024493; ENST00000252211; ENST00000341464; ENST00000377255; BC006118; OTTHUMT00000040189; OTTHUMT00000471050; uc003nle.4	ZKSCAN3	zinc finger with KRAB and SCAN domains 3	chr6	+	Multiple_Complex	28349914	28369177
TC1100006634.hg.1	7.78	8.38	0.33	0.13	T	T	-1.52	0.0962	0.4621	0.2047	0.5477	T	NM_001145438; NM_001256235; NM_001256236; NM_001256237; NM_001256238; NM_001256239; NM_001256240; NM_001283038; NM_001283039; NM_001283040; NM_014489; NR_027016; NR_027017; NR_027018; NR_045923; NR_045925; NR_045926; NR_045927; NR_045929; NR_104270; NR_104271; NR_104272; ENST00000278243; ENST00000300730; ENST00000396986; ENST00000396991; ENST00000396993; ENST00000459679; ENST00000463452; ENST0000…	PGAP2	post-GPI attachment to proteins 2	chr11	+	Multiple_Complex	3797724	3826371
TC1200008799.hg.1	5.71	6.31	0.46	0.26	T	T	-1.52	0.5798	0.8565	0.7941	0.9113	T	UBE3B.vbAug10-unspliced	UBE3B	Transcript Identified by AceView, Entrez Gene ID(s) 89910	chr12	+	Unassigned	109476331	109476812
TC1700008350.hg.1	8.32	8.92	0.13	0.19	T	T	-1.52	0.001	0.0497	0.001	0.0489	T	NM_005450; ENST00000332822; BC034027; OTTHUMT00000323857; uc002iup.2	NOG	noggin	chr17	+	Coding	56593699	56595590
TC0100010112.hg.1	10.57	11.17	0.03	0.15	T	T	-1.52	0.0007	0.0393	0.0019	0.0675	T	NM_001122837; NM_001122839; NM_001287586; NM_001287587; NM_001287588; NM_001287589; NM_001287590; NM_001287591; NM_001287592; NM_018845; ENST00000303343; ENST00000368401; ENST00000368404; ENST00000368405; ENST00000465546; ENST00000475824; ENST00000479579; ENST00000484027; ENST00000484157; ENST00000488609; ENST00000490276; ENST00000490770; ENST00000506037; ENST00000622581; BC005943; BC009621; OTTH…	SLC50A1	solute carrier family 50 (sugar efflux transporter), member 1	chr1	+	Multiple_Complex	155135344	155138858
TC0400011180.hg.1	9.73	10.33	0.08	0.12	T	T	-1.52	0.0003	0.0234	0.0009	0.0452	T	NM_001037582; NM_024906; ENST00000273908; ENST00000319540; BC137429; BC137432; OTTHUMT00000252635; OTTHUMT00000252636	SCD5	stearoyl-CoA desaturase 5	chr4	-	Coding	82629537	82798857
TC1500008514.hg.1	3.96	4.56	0.55	0.8	F	T	-1.52	0.9666	0.9921	0.9544	0.9815	F	LRRC28.sAug10-unspliced	LRRC28	Transcript Identified by AceView, Entrez Gene ID(s) 123355	chr15	+	Unassigned	99357970	99360061
TC0700012224.hg.1	11.52	12.12	0.17	0.14	T	T	-1.52	0.0013	0.0551	0.0031	0.0846	T	NM_002291; ENST00000222399; ENST00000393559; ENST00000393560; ENST00000393561; ENST00000439976; ENST00000468518; ENST00000468999; ENST00000470995; ENST00000472714; ENST00000474380; ENST00000476039; ENST00000479448; ENST00000491196; BC113455; OTTHUMT00000314584; OTTHUMT00000314585; OTTHUMT00000314586; OTTHUMT00000314587; OTTHUMT00000314588; OTTHUMT00000314589; OTTHUMT00000314590; OTTHUMT0000031459…	LAMB1	laminin, beta 1	chr7	-	Multiple_Complex	107923799	108003359
TC1500008933.hg.1	4.57	5.17	0.51	0.29	T	T	-1.52	0.2353	0.6416	0.1698	0.5082	T	NM_001277308; ENST00000509311; ENST00000562377; OTTHUMT00000370931; OTTHUMT00000429849	GOLGA8O	golgin A8 family, member O	chr15	-	Multiple_Complex	32441914	32455634
TC0900007321.hg.1	3.42	4.02	0.48	0.06	T	T	-1.52	0.1401	0.5337	0.2417	0.5816	T	NM_001113541; ENST00000376458; ENST00000611017; ENST00000614013; ENST00000618860; ENST00000619140; ENST00000619167; ENST00000621711; ENST00000622751; ENST00000622899; OTTHUMT00000477563; OTTHUMT00000477564; OTTHUMT00000477565; OTTHUMT00000477566; OTTHUMT00000477567; OTTHUMT00000477568; OTTHUMT00000477569; OTTHUMT00000477570; OTTHUMT00000477571	SPATA31A5; SPATA31A7	SPATA31 subfamily A, member 5; SPATA31 subfamily A, member 7	chr9	+	Multiple_Complex	61190003	61196283
TC0600009910.hg.1	2.93	3.53	0.27	0.29	T	T	-1.52	0.0437	0.3369	0.0604	0.3404	T	NM_000914; NM_001008503; NM_001008504; NM_001008505; NM_001145279; NM_001145280; NM_001145281; NM_001145282; NM_001145283; NM_001145284; NM_001145285; NM_001145286; NM_001145287; NM_001285522; NM_001285523; NM_001285524; NM_001285526; NM_001285527; NM_001285528; NR_104348; NR_104349; NR_104350; NR_104351; ENST00000229768; ENST00000330432; ENST00000337049; ENST00000360422; ENST00000414028; ENST000…	OPRM1	opioid receptor, mu 1	chr6	+	Multiple_Complex	154010496	154246867
TC1900011748.hg.1	3.95	4.56	0.46	0.15	T	T	-1.52	0.2587	0.6633	0.0602	0.3396	T	NM_001145641; ENST00000417606; OTTHUMT00000470228	SRRM5	serine/arginine repetitive matrix 5	chr19	+	Coding	43612101	43614498
TC1900008337.hg.1	7.82	8.42	0.14	0.14	T	T	-1.52	0.0022	0.0742	0.0069	0.1269	T	NR_130728; NR_130729; ENST00000587092; ENST00000591087; ENST00000623430	EML2-AS1	EML2 antisense RNA 1	chr19	+	Multiple_Complex	45641185	45642840
TC1200012665.hg.1	5.25	5.85	0.05	0.25	T	T	-1.52	0.0085	0.1528	0.0231	0.2293	T	NM_031435; ENST00000308086; ENST00000547843; ENST00000551238; ENST00000551488; BC008358; OTTHUMT00000404796; OTTHUMT00000404797; OTTHUMT00000404798; OTTHUMT00000404799	THAP2	THAP domain containing, apoptosis associated protein 2	chr12	+	Multiple_Complex	71663009	71680648
TC0200012164.hg.1	3.78	4.38	0.62	0.57	T	T	-1.52	0.11	0.4874	0.2023	0.5454	T	hsa_circ_0000988	GALNT14	Memczak2013 ALT_ACCEPTOR, ALT_DONOR, INTERNAL, intronic, ncRNA best transcript NR_045602	chr2	-	NonCoding	30992437	30992604
TC1000008665.hg.1	8.71	9.31	0.13	0.16	T	T	-1.51	0.0029	0.0865	0.0062	0.1208	T	NM_001163812; NM_001163813; NM_001163814; NM_021830; ENST00000311916; ENST00000370228; ENST00000459764; ENST00000473656; ENST00000476766; BC033762; OTTHUMT00000049886; OTTHUMT00000049887; OTTHUMT00000049888; OTTHUMT00000049889; OTTHUMT00000049890	C10orf2	chromosome 10 open reading frame 2	chr10	+	Multiple_Complex	100987367	100994401
TC1000010918.hg.1	3.95	4.55	0.49	0.31	T	T	-1.51	0.13	0.5188	0.0278	0.2489	T	LRRC20.eAug10-unspliced	LRRC20	Transcript Identified by AceView, Entrez Gene ID(s) 55222	chr10	-	Unassigned	70311142	70315931
TC0300009789.hg.1	8.89	9.49	0.31	0.2	T	T	-1.51	0.0098	0.1642	0.0224	0.2263	T	NM_003032; NM_173216; NM_173217; ENST00000169298; ENST00000416235; ENST00000417392; ENST00000423451; ENST00000427315; ENST00000430309; ENST00000438590; ENST00000440338; ENST00000442023; ENST00000446170; ENST00000448044; ENST00000448408; ENST00000448449; ENST00000455441; ENST00000457772; ENST00000458216; ENST00000463542; ENST00000464827; ENST00000468614; ENST00000470633; ENST00000485105; ENST00000…	ST6GAL1	ST6 beta-galactosamide alpha-2,6-sialyltranferase 1	chr3	+	Multiple_Complex	186930485	187078553
TC1600011322.hg.1	7.62	8.21	0.32	0.19	T	T	-1.51	0.0813	0.4291	0.0024	0.077	T	NM_138418; BC001912; BC111391; OTTHUMT00000109345; OTTHUMT00000109346; OTTHUMT00000109347; OTTHUMT00000440559; OTTHUMT00000473577; OTTHUMT00000473578; OTTHUMT00000473579	FAM195A	family with sequence similarity 195, member A	chr16	+	Multiple_Complex	641813	648474
TC1600006492.hg.1	6.31	6.91	0.15	0.12	T	T	-1.51	0.0061	0.1291	0.0162	0.1965	T	NM_024042; ENST00000219542; ENST00000564661; ENST00000567076; ENST00000568223; ENST00000568415; ENST00000570132; BC000662; OTTHUMT00000109074; OTTHUMT00000421301; OTTHUMT00000421302; OTTHUMT00000421303; OTTHUMT00000421304; OTTHUMT00000421305	METRN	meteorin, glial cell differentiation regulator	chr16	+	Multiple_Complex	715115	719655
TC0100015265.hg.1	3.89	4.48	0.23	0.33	T	T	-1.51	0.0148	0.2034	0.0208	0.2188	T	NM_001271833; NM_024901; ENST00000357640; ENST00000369752; ENST00000463713; ENST00000468692; ENST00000473682; ENST00000473822; ENST00000477586; ENST00000488786; BC004557; OTTHUMT00000034455; OTTHUMT00000034456; OTTHUMT00000034457; OTTHUMT00000034458; OTTHUMT00000034459; OTTHUMT00000034460; OTTHUMT00000034461; OTTHUMT00000098105	DENND2D	DENN/MADD domain containing 2D	chr1	-	Multiple_Complex	111185969	111204538
TC1100009081.hg.1	3.4	4	0.38	0.14	T	T	-1.51	0.0253	0.2627	0.0087	0.1443	T	NM_178510; ENST00000303941; ENST00000542948; OTTHUMT00000395830; OTTHUMT00000395831; uc001pny.3	ANKK1	ankyrin repeat and kinase domain containing 1	chr11	+	Coding	113387791	113400418
TC2000007928.hg.1	3.34	3.94	0.14	0.38	T	T	-1.51	0.1112	0.4883	0.2387	0.5796	T	NM_178457; ENST00000371030; OTTHUMT00000079916	ZNF831	zinc finger protein 831	chr20	+	Coding	59191020	59259113
TC0200006687.hg.1	12.5	13.1	0.25	0.04	T	T	-1.51	0.0108	0.1764	0.0116	0.1681	T	NM_001258357; NM_001258358; NM_001258359; NM_002149; NM_134421; ENST00000307845; ENST00000381765; ENST00000419810; ENST00000422133; ENST00000423674; ENST00000613496; ENST00000620771; ENST00000622018; BC009846; BC017028; BC017482; OTTHUMT00000206897; OTTHUMT00000206898; OTTHUMT00000323534; OTTHUMT00000323535; OTTHUMT00000323536; uc002ral.3	HPCAL1	hippocalcin-like 1	chr2	+	Multiple_Complex	10302889	10427617
TC0700008367.hg.1	9.51	10.11	0.19	0.14	T	T	-1.51	0.0114	0.181	0.0012	0.0538	T	NM_001040152; NM_001172437; NM_001172438; NM_001184961; NM_001184962; NM_015068; ENST00000465184; ENST00000482108; ENST00000488574; ENST00000493935; ENST00000612748; ENST00000612941; ENST00000613043; ENST00000615790; ENST00000617526; BC050659; OTTHUMT00000340751; OTTHUMT00000340752; OTTHUMT00000340753; OTTHUMT00000340754; OTTHUMT00000476305; OTTHUMT00000476332; OTTHUMT00000476333; OTTHUMT00000476…	PEG10	paternally expressed 10	chr7	+	Multiple_Complex	94656325	94669695
TC1000011368.hg.1	4.13	4.72	0.18	0.15	T	T	-1.51	0.0009	0.0471	0.0015	0.0604	T	NM_144590; ENST00000371930; ENST00000476963; BC021671; OTTHUMT00000049262; OTTHUMT00000049263	ANKRD22	ankyrin repeat domain 22	chr10	-	Multiple_Complex	88819902	88851975
TC0700011503.hg.1	6.56	7.15	0.37	0.15	T	T	-1.51	0.0336	0.3008	0.073	0.3686	T	NM_001306; ENST00000395145; BC016056; OTTHUMT00000252310; uc003tzg.4	CLDN3	claudin 3	chr7	-	Coding	73768997	73770270
TC0600013574.hg.1	8.45	9.04	0.19	0.16	T	T	-1.51	0.0055	0.1228	0.0142	0.1837	T	NM_001271937; NM_017909; ENST00000336451; ENST00000367303; ENST00000444024; ENST00000491268; ENST00000622845; BC106065; BC119683; OTTHUMT00000042718; OTTHUMT00000042719; OTTHUMT00000042722; OTTHUMT00000042723	RMND1	required for meiotic nuclear division 1 homolog	chr6	-	Multiple_Complex	151404762	151452181
TC1700012434.hg.1	4.09	4.68	0.16	0.57	T	T	-1.51	0.0615	0.3809	0.1582	0.4947	T	NM_004502; ENST00000239165; ENST00000467314; ENST00000567101; BC015345; OTTHUMT00000358097; OTTHUMT00000358100; OTTHUMT00000471443	HOXB7	homeobox B7	chr17	-	Multiple_Complex	48607227	48633572
TC1000010362.hg.1	8.91	9.51	0.03	0.18	T	T	-1.51	0.0023	0.0771	0.0077	0.1349	T	NM_001267597; NM_001267605; NM_001267606; NM_001267607; NM_021045; ENST00000357328; ENST00000374648; ENST00000395867; ENST00000395873; ENST00000395874; ENST00000485560; ENST00000494133; ENST00000611278; ENST00000615949; BC132915; BC132917; OTTHUMT00000047606; OTTHUMT00000047607; OTTHUMT00000047608; OTTHUMT00000047609; OTTHUMT00000047610; OTTHUMT00000047611	ZNF248	zinc finger protein 248	chr10	-	Multiple_Complex	37775206	37858106
TC0500009670.hg.1	5.74	6.33	0.13	0.26	T	T	-1.51	0.0845	0.4346	0.0597	0.3383	T	hsa_circ_0092298	ZNF354B	Zhang2013 ALT_ACCEPTOR, ALT_DONOR, coding, INTERNAL, intronic best transcript NM_058230	chr5	+	NonCoding	178860348	178860567
TC1600011409.hg.1	7.7	8.29	0.21	0.12	T	T	-1.51	0.0063	0.1316	0.0159	0.1942	T	NM_020786; ENST00000311765; ENST00000561475; ENST00000561704; ENST00000566543; ENST00000566776; ENST00000568398; ENST00000568869; BC028030; OTTHUMT00000268831; OTTHUMT00000421187; OTTHUMT00000421188; OTTHUMT00000421189; OTTHUMT00000421192; OTTHUMT00000423242; OTTHUMT00000481284	PDP2	pyruvate dehyrogenase phosphatase catalytic subunit 2	chr16	+	Multiple_Complex	66878589	66891099
TC1900010746.hg.1	9.74	10.34	0.21	0.11	T	T	-1.51	0.0059	0.1259	0.0048	0.1074	T	NM_020158; ENST00000221233; ENST00000593523; ENST00000593771; ENST00000596905; ENST00000602129; BC007742; BC107696; OTTHUMT00000463492; OTTHUMT00000463493; OTTHUMT00000463494; OTTHUMT00000463495; OTTHUMT00000463496	EXOSC5	exosome component 5	chr19	-	Multiple_Complex	41386371	41397479
TC0100008978.hg.1	9.07	9.67	0.17	0.06	T	T	-1.51	0.001	0.0498	0.002	0.0687	T	NM_001134476; NM_015350; ENST00000330947; ENST00000358200; ENST00000439853; ENST00000449440; BC030607; BC060782; OTTHUMT00000028008; OTTHUMT00000097363	LRRC8B	leucine rich repeat containing 8 family, member B	chr1	+	Multiple_Complex	89524836	89597864
TC0100018418.hg.1	6.71	7.3	0.24	0.11	T	T	-1.51	0.0092	0.1597	0.0117	0.1688	T	NM_001136265; ENST00000355609; ENST00000416166; ENST00000455833; OTTHUMT00000007099; OTTHUMT00000007100; OTTHUMT00000393306	IFFO2	intermediate filament family orphan 2	chr1	-	Multiple_Complex	18904280	18956686
TC1100013135.hg.1	2.27	2.86	0.68	0.22	F	F	-1.51	0.4981	0.8195	0.763	0.8954	F	NM_001005567; NR_038321; ENST00000300773; BC136707; BC136708; OTTHUMT00000142975	OR51B5	olfactory receptor, family 51, subfamily B, member 5	chr11	-	Multiple_Complex	5340538	5505652
TC0500009093.hg.1	8.3	8.89	0.17	0.27	T	T	-1.51	0.0287	0.2787	0.0733	0.3691	T	NM_001301063; NM_001543; ENST00000261797; ENST00000518299; ENST00000518346; ENST00000519157; ENST00000521752; ENST00000522491; ENST00000523767; ENST00000524161; BC012888; OTTHUMT00000374313; OTTHUMT00000374314; OTTHUMT00000374420; OTTHUMT00000374422; OTTHUMT00000380634; OTTHUMT00000380635; OTTHUMT00000380636; OTTHUMT00000380637; uc003lsk.4	NDST1	N-deacetylase/N-sulfotransferase (heparan glucosaminyl) 1	chr5	+	Multiple_Complex	150485818	150558211
TC1200012620.hg.1	3.78	4.38	0.15	0.31	T	T	-1.51	0.0462	0.3454	0.1194	0.4465	T	ENST00000552003; OTTHUMT00000405505	SLC48A1	solute carrier family 48 (heme transporter), member 1	chr12	+	NonCoding	47753930	47756485
TC1900011815.hg.1	6.39	6.98	0.18	0.29	T	T	-1.51	0.0844	0.4346	0.1964	0.5385	T	NM_001023561; ENST00000334181; ENST00000415248; ENST00000597296; ENST00000600697; OTTHUMT00000317879; OTTHUMT00000317880; OTTHUMT00000466422; OTTHUMT00000466423	ZNF749	zinc finger protein 749	chr19	+	Multiple_Complex	57435325	57445823
TC1300007565.hg.1	6.81	7.4	0.04	0.06	T	T	-1.51	0.0019	0.0707	0.0007	0.0413	T	NM_001040153; NM_001242868; NM_001242869; NM_001242870; NM_001242871; NM_144595; ENST00000267219; ENST00000314070; ENST00000351546; ENST00000358679; ENST00000377236; ENST00000418532; ENST00000422114; ENST00000441784; ENST00000442759; ENST00000446759; ENST00000462234; ENST00000465831; ENST00000466548; ENST00000474663; ENST00000481614; ENST00000488699; ENST00000496045; BC111497; OTTHUMT00000045344;…	SLAIN1	SLAIN motif family member 1	chr13	+	Multiple_Complex	77697854	77764242
TC2000007466.hg.1	8.12	8.7	0.3	0.47	T	T	-1.5	0.0692	0.3984	0.0021	0.0724	T	NM_022358; ENST00000372861; BC093874; BC143282; OTTHUMT00000079378	KCNK15	potassium channel, two pore domain subfamily K, member 15	chr20	+	Multiple_Complex	44745780	44755077
TC1700006533.hg.1	7.04	7.63	0.24	0.18	T	T	-1.5	0.0596	0.3767	0.0056	0.1148	T	NM_001383; NM_080822; ENST00000263083; ENST00000263084; ENST00000570477; ENST00000570833; ENST00000570867; ENST00000571418; ENST00000571710; ENST00000572195; ENST00000572214; ENST00000572248; ENST00000572684; ENST00000572819; ENST00000575162; ENST00000575667; ENST00000575998; ENST00000576129; ENST00000576891; ENST00000607788; BC040696; BC041170; BC096088; OTTHUMT00000255636; OTTHUMT00000438660; O…	DPH1; OVCA2	diphthamide biosynthesis 1; ovarian tumor suppressor candidate 2	chr17	+	Multiple_Complex	2030110	2043431
TC0200008666.hg.1	3.46	4.05	0.29	0.45	F	T	-1.5	0.0598	0.3769	0.1022	0.4219	F	NM_000877; NM_001288706; ENST00000409288; ENST00000409329; ENST00000409589; ENST00000409929; ENST00000410023; ENST00000413623; ENST00000422532; ENST00000424272; ENST00000428279; ENST00000430171; ENST00000442590; ENST00000450319; ENST00000452403; BC067506; BC067507; BC067508; BC075062; BC075063; OTTHUMT00000253299; OTTHUMT00000331187; OTTHUMT00000331188; OTTHUMT00000331189; OTTHUMT00000331190; OTT…	IL1R1	interleukin 1 receptor, type I	chr2	+	Multiple_Complex	102064544	102179874
TC1500009709.hg.1	12.78	13.37	0.1	0.06	T	T	-1.5	0.0005	0.0325	0.0017	0.0634	T	NM_001218; NM_001293642; NM_206925; ENST00000178638; ENST00000344366; ENST00000422263; ENST00000558287; ENST00000560293; ENST00000560666; BC000278; BC011691; BC023981; OTTHUMT00000256370; OTTHUMT00000256371; OTTHUMT00000417754; OTTHUMT00000417755; OTTHUMT00000417756; OTTHUMT00000417757	CA12	carbonic anhydrase XII	chr15	-	Multiple_Complex	63321378	63382161
TC0100011205.hg.1	5.46	6.05	0.29	0.46	T	T	-1.5	0.2549	0.6602	0.2808	0.6166	T	NM_001114309; NM_004433; ENST00000359651; ENST00000367283; ENST00000367284; ENST00000446188; ENST00000470384; ENST00000475698; ENST00000479874; ENST00000490203; ENST00000495848; ENST00000498017; BC003569; OTTHUMT00000087358; OTTHUMT00000087359; OTTHUMT00000087360; OTTHUMT00000087361; OTTHUMT00000087362; OTTHUMT00000087363; OTTHUMT00000087364; OTTHUMT00000087365; OTTHUMT00000087366; OTTHUMT0000008…	ELF3	E74-like factor 3 (ets domain transcription factor, epithelial-specific )	chr1	+	Multiple_Complex	202007945	202017188
TC0300011859.hg.1	9.49	10.07	0.22	0.09	T	T	-1.5	0.014	0.1977	0.0344	0.2728	T	NM_014415; ENST00000312938; ENST00000461821; ENST00000471673; BC111700; OTTHUMT00000353441; OTTHUMT00000353470; OTTHUMT00000353912	ZBTB11	zinc finger and BTB domain containing 11	chr3	-	Multiple_Complex	101648889	101677495
TC1900011937.hg.1	6.51	7.1	0.1	0.12	T	T	-1.5	0.0018	0.0682	0.0057	0.1162	T	NM_001172677; NM_032689; ENST00000355202; ENST00000395835; ENST00000586559; ENST00000590670; ENST00000591664; BC014850; OTTHUMT00000459502; OTTHUMT00000459503; OTTHUMT00000459504; OTTHUMT00000459505; OTTHUMT00000459506; uc002ohc.2	ZNF607	zinc finger protein 607	chr19	-	Multiple_Complex	37696363	37719790
TC2000009317.hg.1	11.97	12.56	0.08	0.08	T	T	-1.5	0.0008	0.0444	0.0005	0.0341	T	NM_001161841; NM_018837; NM_198596; ENST00000359930; ENST00000433632; ENST00000437955; ENST00000463221; ENST00000465769; ENST00000467815; ENST00000474450; ENST00000478766; ENST00000479472; ENST00000479970; ENST00000484875; ENST00000495544; BC110539; OTTHUMT00000079606; OTTHUMT00000079607; OTTHUMT00000079608; OTTHUMT00000079609; OTTHUMT00000079610; OTTHUMT00000354276; OTTHUMT00000354277; OTTHUMT00…	SULF2	sulfatase 2	chr20	-	Multiple_Complex	47656348	47786616
TC0100011945.hg.1	4.15	4.74	0.37	0.27	T	T	-1.5	0.2315	0.6378	0.4477	0.7327	T	NM_006615; NM_016452; ENST00000271971; ENST00000354537; ENST00000366666; ENST00000480004; BC027993; OTTHUMT00000092179; OTTHUMT00000092180; OTTHUMT00000092181	CAPN9	calpain 9	chr1	+	Multiple_Complex	230747384	230802003
TC0700012159.hg.1	10.09	10.68	0.36	0.18	T	T	-1.5	0.0068	0.1369	0.0161	0.1956	T	NM_019042; ENST00000356362; ENST00000469408; ENST00000478208; ENST00000481939; ENST00000482157; ENST00000487277; BC011396; OTTHUMT00000348680; OTTHUMT00000348681; OTTHUMT00000348682; OTTHUMT00000348683; OTTHUMT00000348684; OTTHUMT00000348685	PUS7	pseudouridylate synthase 7 (putative)	chr7	-	Multiple_Complex	105439661	105522267
TC1900009756.hg.1	5.43	6.02	0.14	0.55	T	T	-1.5	0.2851	0.6869	0.5225	0.7737	T	NM_001105578; ENST00000293695; ENST00000591229; ENST00000592819; OTTHUMT00000451913; OTTHUMT00000451914; OTTHUMT00000451916	SYCE2	synaptonemal complex central element protein 2	chr19	-	Multiple_Complex	12898786	12919276
TC0200014857.hg.1	9.24	9.82	0.37	0.16	T	T	-1.5	0.0199	0.2342	0.0164	0.1972	T	NM_001281476; NM_024622; NR_104020; ENST00000417376; ENST00000438035; ENST00000445210; ENST00000453153; ENST00000453929; ENST00000487293; ENST00000488516; ENST00000488951; ENST00000490590; ENST00000495505; BC032687; OTTHUMT00000337788; OTTHUMT00000337789; OTTHUMT00000337790; OTTHUMT00000337791; OTTHUMT00000337792; OTTHUMT00000337793; OTTHUMT00000337794; OTTHUMT00000337795; OTTHUMT00000337796; OTT…	FASTKD1	FAST kinase domains 1	chr2	-	Multiple_Complex	169529749	169573921
TC1600008973.hg.1	8.07	8.65	0.26	0.33	T	T	-1.5	0.0021	0.0727	0.0066	0.1247	T	NM_153350; ENST00000324361; ENST00000397621; ENST00000562563; ENST00000562585; ENST00000562648; BC036680; OTTHUMT00000206851; OTTHUMT00000421459; OTTHUMT00000421460; OTTHUMT00000421461	FBXL16	F-box and leucine-rich repeat protein 16	chr16	-	Multiple_Complex	692498	705829
TC2100007460.hg.1	5.6	6.19	0.33	0.26	T	T	-1.5	0.0108	0.1765	0.0283	0.2505	T	NR_002776; NR_110565; NR_110566; NR_110567; ENST00000414659; ENST00000420074; ENST00000421927; ENST00000432735; ENST00000444998; ENST00000455567; ENST00000588753; ENST00000590829; ENST00000591223	MCM3AP-AS1	MCM3AP antisense RNA 1	chr21	+	NonCoding	46229217	46259390
TC0300012728.hg.1	9.39	9.97	0.15	0.07	T	T	-1.5	0.0013	0.0551	0.0006	0.0382	T	NM_021105; ENST00000342435; ENST00000448787; ENST00000462666; ENST00000463777; ENST00000468985; ENST00000469266; ENST00000470496; ENST00000472349; ENST00000477974; ENST00000478267; ENST00000483300; ENST00000484560; ENST00000486631; ENST00000487389; ENST00000488253; ENST00000489775; ENST00000490745; ENST00000493432; ENST00000494568; BC021100; BC032718; OTTHUMT00000355257; OTTHUMT00000355258; OTTHU…	PLSCR1	phospholipid scramblase 1	chr3	-	Multiple_Complex	146515180	146544864
TC1100007585.hg.1	3.09	3.67	0.25	0.17	T	T	-1.5	0.0165	0.2155	0.0056	0.1145	T	NM_001005275; ENST00000314706; OTTHUMT00000391161; uc010rif.2	OR4A15	olfactory receptor, family 4, subfamily A, member 15	chr11	+	Coding	55367884	55368918
TC1200007277.hg.1	8.87	9.45	0.23	0.02	T	T	-1.5	0.0391	0.3207	0.0488	0.3115	T	NM_001278463; NM_001278464; NM_001278465; NM_001278466; NM_005690; NM_012062; NM_012063; ENST00000266481; ENST00000358214; ENST00000381000; ENST00000413295; ENST00000414834; ENST00000434676; ENST00000452533; ENST00000546649; ENST00000546757; ENST00000547078; ENST00000547312; ENST00000547548; ENST00000547640; ENST00000547719; ENST00000547932; ENST00000548151; ENST00000548671; ENST00000548750; ENST…	DNM1L	dynamin 1-like	chr12	+	Multiple_Complex	32679200	32745650
TC0700013072.hg.1	4.9	5.48	0.16	0.27	T	T	-1.5	0.0254	0.2633	0.0446	0.3013	T	NM_001284260; NM_001284261; NM_001284262; NM_198285; ENST00000334493; ENST00000463000; ENST00000469830; ENST00000477459; ENST00000484630; ENST00000496971; ENST00000621812; ENST00000628331; BC107125; OTTHUMT00000319997; OTTHUMT00000319999; OTTHUMT00000348550; OTTHUMT00000348551; OTTHUMT00000348568; OTTHUMT00000348569	WDR86	WD repeat domain 86	chr7	-	Multiple_Complex	151375909	151410727
TC0X00007371.hg.1	4.4	4.99	0.28	0.25	T	T	-1.5	0.0252	0.2622	0.0281	0.2499	T	NM_001015038; ENST00000374971; ENST00000374974; BC130359; OTTHUMT00000056849; OTTHUMT00000056850	PAGE2B	P antigen family, member 2B	chrX	+	Multiple_Complex	55075056	55078909
TC1000012599.hg.1	4.73	5.32	0.24	0.36	T	T	-1.5	0.1723	0.577	0.1448	0.4805	T	NM_022034; NR_037912; ENST00000338948; ENST00000368899; ENST00000368900; ENST00000368901; ENST00000392790; ENST00000545804; BC136755; OTTHUMT00000050830; OTTHUMT00000050831; OTTHUMT00000050832; OTTHUMT00000050833	CUZD1	CUB and zona pellucida-like domains 1	chr10	-	Multiple_Complex	122832155	122846175
TC1600009966.hg.1	13.05	13.63	0.02	0.09	T	T	-1.5	0.0005	0.0333	0.0002	0.0212	T	NM_024096; ENST00000319285; ENST00000565758; ENST00000567983; ENST00000568434; ENST00000568973; BC001344; OTTHUMT00000255553; OTTHUMT00000434615; OTTHUMT00000434616; OTTHUMT00000434617; OTTHUMT00000434618	DCTPP1	dCTP pyrophosphatase 1	chr16	-	Multiple_Complex	30423619	30430075
TC0100013076.hg.1	4.12	4.7	0.38	0.28	T	T	-1.5	0.1065	0.4813	0.226	0.5682	T	NM_007365; ENST00000375481; ENST00000375486; ENST00000466151; ENST00000479534; BC009701; OTTHUMT00000006624; OTTHUMT00000006625; OTTHUMT00000006626; OTTHUMT00000006627	PADI2	peptidyl arginine deiminase, type II	chr1	-	Multiple_Complex	17066761	17119453
TC1100011735.hg.1	8.57	9.15	0.44	0.41	T	T	-1.5	0.2468	0.6531	0.3269	0.655	T	NM_033547; ENST00000433818; ENST00000524766; ENST00000525268; ENST00000525931; ENST00000527522; ENST00000529807; ENST00000531059; ENST00000533180; ENST00000534064; ENST00000534408; ENST00000535943; BC009995; BC015664; OTTHUMT00000390926; OTTHUMT00000390927; OTTHUMT00000390928; OTTHUMT00000390929; OTTHUMT00000390930; OTTHUMT00000390931; OTTHUMT00000390932; OTTHUMT00000390933; OTTHUMT00000390934; O…	INTS4	integrator complex subunit 4	chr11	-	Multiple_Complex	77878720	77994678
TC1000006768.hg.1	2.63	3.22	0.29	0.43	F	F	-1.5	0.3591	0.74	0.3804	0.6923	F	CELF2.vlAug10-unspliced	CELF2	Transcript Identified by AceView, Entrez Gene ID(s) 10659	chr10	+	Unassigned	11316329	11317278
TC1400009738.hg.1	5.93	6.52	0.08	0.18	T	T	-1.5	0.0023	0.0771	0.0077	0.1342	T	NM_003239; ENST00000238682; ENST00000554980; ENST00000555193; ENST00000556285; ENST00000556507; ENST00000556674; ENST00000557493; BC018503; OTTHUMT00000413684; OTTHUMT00000413685; OTTHUMT00000413686; OTTHUMT00000413687; OTTHUMT00000413688; OTTHUMT00000413689; OTTHUMT00000413690	TGFB3	transforming growth factor beta 3	chr14	-	Multiple_Complex	75958097	75982991
TC0300008839.hg.1	4.65	5.24	0.5	0.49	T	T	-1.5	0.1671	0.5692	0.3586	0.6764	T	NM_001099; NM_001134194; NM_001292037; ENST00000336375; ENST00000351273; ENST00000475741; ENST00000483689; ENST00000489084; ENST00000493235; ENST00000495911; ENST00000507647; ENST00000512463; BC007460; BC008493; BC016344; OTTHUMT00000356699; OTTHUMT00000356700; OTTHUMT00000356701; OTTHUMT00000356752; OTTHUMT00000356753; OTTHUMT00000356784; OTTHUMT00000356785; OTTHUMT00000358311; OTTHUMT00000358312	ACPP	acid phosphatase, prostate	chr3	+	Multiple_Complex	132317367	132368302
TC0500009211.hg.1	5.71	6.29	0.56	0.17	T	T	-1.5	0.0582	0.3738	0.1447	0.4804	T	NM_001037333; NM_001291721; NM_001291722; NM_014376; ENST00000435847; ENST00000518456; ENST00000518511; ENST00000518555; ENST00000519663; ENST00000520424; ENST00000520942; ENST00000520960; ENST00000521420; ENST00000522463; ENST00000522637; ENST00000522775; ENST00000522884; ENST00000522892; ENST00000523383; ENST00000524058; ENST00000611075; ENST00000611925; ENST00000616178; ENST00000617629; ENST00…	CYFIP2	cytoplasmic FMR1 interacting protein 2	chr5	+	Multiple_Complex	157266079	157395598
TC0300008130.hg.1	5	5.58	0.97	0.24	T	T	-1.5	0.1091	0.4861	0.2562	0.5939	T	NM_001850; NM_020351; ENST00000261037; ENST00000273342; ENST00000452013; ENST00000462604; ENST00000463753; ENST00000474648; ENST00000483969; ENST00000621757; BC013581; OTTHUMT00000309001; OTTHUMT00000309002; OTTHUMT00000309003; OTTHUMT00000309004; OTTHUMT00000309005; OTTHUMT00000309006; OTTHUMT00000476503	COL8A1	collagen, type VIII, alpha 1	chr3	+	Multiple_Complex	99638475	99799226
TC0100011552.hg.1	6.11	6.69	0.38	0.15	T	T	-1.5	0.0181	0.2243	0.0322	0.2649	T	NM_001136474; NM_001136475; NM_001301056; NM_024749; ENST00000271776; ENST00000366964; ENST00000366965; ENST00000366966; ENST00000366967; ENST00000366968; ENST00000366969; ENST00000481097; ENST00000490792; ENST00000493155; ENST00000517399; ENST00000519906; BC028194; BC051856; BC053836; OTTHUMT00000089682; OTTHUMT00000089683; OTTHUMT00000089686; OTTHUMT00000089687; OTTHUMT00000089688; OTTHUMT00000…	VASH2	vasohibin 2	chr1	+	Multiple_Complex	212950520	212992037
TC0700008552.hg.1	6.95	7.53	0.36	0.21	T	T	-1.49	0.129	0.5183	0.2941	0.6279	T	NM_006076; ENST00000300176; ENST00000429987; ENST00000430857; ENST00000474713; ENST00000477022; BC017329; OTTHUMT00000342769; OTTHUMT00000342770; OTTHUMT00000342771; OTTHUMT00000342772; OTTHUMT00000342773	AGFG2	ArfGAP with FG repeats 2	chr7	+	Multiple_Complex	100539211	100568220
TC1600008122.hg.1	4.7	5.28	0.21	0.27	T	T	-1.49	0.0187	0.2268	0.0307	0.2603	T	NM_001136106; NM_001178020; NM_001197224; NM_001197225; ENST00000299694; ENST00000536005; ENST00000561796; ENST00000562146; ENST00000562849; ENST00000563075; ENST00000564819; ENST00000566654; ENST00000569272; ENST00000618932; ENST00000622872; OTTHUMT00000422908; OTTHUMT00000422909; OTTHUMT00000422910; OTTHUMT00000422912; OTTHUMT00000422913; OTTHUMT00000422914; OTTHUMT00000422915; OTTHUMT000004229…	BEAN1	brain expressed, associated with NEDD4, 1	chr16	+	Multiple_Complex	66427297	66493529
TC0700011007.hg.1	2.64	3.21	0.17	0.19	F	T	-1.49	0.0204	0.2364	0.0585	0.335	F	NM_138295; ENST00000289672; ENST00000433506; ENST00000462350; ENST00000483616; OTTHUMT00000340974; OTTHUMT00000340975; OTTHUMT00000340976; OTTHUMT00000340977	PKD1L1	polycystic kidney disease 1 like 1	chr7	-	Multiple_Complex	47774652	47948491
TC2000008037.hg.1	5.07	5.65	0.32	0.3	T	T	-1.49	0.0662	0.3917	0.0027	0.0797	T	NM_001302643; NM_022082; ENST00000370349; ENST00000370351; ENST00000411611; ENST00000459704; ENST00000483113; ENST00000487303; ENST00000488738; BC025312; OTTHUMT00000080100; OTTHUMT00000080101; OTTHUMT00000080102; OTTHUMT00000080103; OTTHUMT00000080104; OTTHUMT00000080105; OTTHUMT00000080106	SLC17A9	solute carrier family 17 (vesicular nucleotide transporter), member 9	chr20	+	Multiple_Complex	62952647	62969585
TC1700011002.hg.1	10.42	11	0.12	0.09	T	T	-1.49	0.0007	0.0416	9.6e-05	0.0138	T	NM_032391; ENST00000290294; BC030950; OTTHUMT00000358086	PRAC1	prostate cancer susceptibility candidate 1	chr17	-	Coding	48721719	48722522
TC0500009061.hg.1	8.74	9.31	0.27	0.43	T	T	-1.49	0.0064	0.1332	0.0202	0.2154	T	NM_001301054; NM_001301057; NM_024028; ENST00000274569; ENST00000503240; ENST00000505669; ENST00000507621; ENST00000510990; ENST00000511945; ENST00000514349; BC000014; OTTHUMT00000252331; OTTHUMT00000373485; OTTHUMT00000373486; OTTHUMT00000373487; OTTHUMT00000373488; OTTHUMT00000373489; OTTHUMT00000373490	PCYOX1L	prenylcysteine oxidase 1 like	chr5	+	Multiple_Complex	149358007	149369658
TC0200016498.hg.1	5.67	6.24	0.08	0.56	T	T	-1.49	0.0984	0.4669	0.133	0.466	T	NM_001204830; NM_015929; NM_145197; NM_145198; NM_145199; NR_037935; NR_037936; ENST00000393471; ENST00000393473; ENST00000415142; ENST00000434566; ENST00000436234; ENST00000449211; ENST00000480170; BC007001; BC009772; BC070145; OTTHUMT00000253128; OTTHUMT00000329940; OTTHUMT00000329941; OTTHUMT00000329942; OTTHUMT00000329943; OTTHUMT00000329944	LIPT1	lipoyltransferase 1	chr2	+	Multiple_Complex	99154955	99163157
TC0900008860.hg.1	10.54	11.12	0.18	0.23	T	T	-1.49	0.0185	0.2265	0.0379	0.2838	T	NM_005094; ENST00000300456; ENST00000372870; BC065003; OTTHUMT00000054432; OTTHUMT00000054433	SLC27A4	solute carrier family 27 (fatty acid transporter), member 4	chr9	+	Multiple_Complex	128340560	128662136
TC0100018511.hg.1	2.88	3.46	0.05	0.25	T	T	-1.49	0.0376	0.3148	0.0134	0.1798	T	NM_006365; ENST00000310027; ENST00000357975; ENST00000368242; ENST00000368243; ENST00000400991; ENST00000462458; ENST00000463309; ENST00000464203; ENST00000464238; ENST00000465270; ENST00000465570; ENST00000469813; ENST00000471156; ENST00000476966; ENST00000482932; ENST00000484428; ENST00000486517; ENST00000488498; ENST00000489877; ENST00000489918; ENST00000492750; ENST00000495000; ENST0000049782…	C1orf61	chromosome 1 open reading frame 61	chr1	-	Multiple_Complex	156398666	156430701
TC0X00008790.hg.1	7.81	8.38	0.19	0.3	T	T	-1.49	0.0182	0.2246	0.013	0.1778	T	NM_001395; ENST00000342782; ENST00000370167; ENST00000477033; BC060837; OTTHUMT00000061020; OTTHUMT00000061022; OTTHUMT00000061024	DUSP9	dual specificity phosphatase 9	chrX	+	Multiple_Complex	153642443	153651326
TC0700011052.hg.1	3.33	3.91	0.33	0.36	F	T	-1.49	0.0339	0.3022	0.0565	0.3292	F	NM_000790; NM_001082971; NM_001242886; NM_001242887; NM_001242888; NM_001242889; NM_001242890; ENST00000357936; ENST00000380984; ENST00000420203; ENST00000426377; ENST00000430300; ENST00000431062; ENST00000444124; ENST00000444733; ENST00000489162; ENST00000494914; ENST00000495320; ENST00000615193; ENST00000617822; ENST00000622873; BC000485; BC008366; OTTHUMT00000251379; OTTHUMT00000342593; OTTHUM…	DDC	dopa decarboxylase	chr7	-	Multiple_Complex	50458436	50565457
TC0300007324.hg.1	2.45	3.03	0.13	0.33	F	T	-1.49	0.1257	0.5123	0.1645	0.5025	F	NM_004345; ENST00000296435; BC055089; OTTHUMT00000257501	CAMP	cathelicidin antimicrobial peptide	chr3	+	Coding	48223347	48225491
TC0200015771.hg.1	13.52	14.1	0.02	0.11	T	T	-1.49	0.0009	0.0465	0.0002	0.0208	T	NM_001278552; NM_006000; ENST00000248437; ENST00000392088; ENST00000398989; ENST00000425551; ENST00000427737; ENST00000447205; ENST00000456818; ENST00000462806; ENST00000475683; ENST00000498660; BC009238; OTTHUMT00000256816; OTTHUMT00000259055; OTTHUMT00000259056; OTTHUMT00000259057; OTTHUMT00000259058; OTTHUMT00000259059; OTTHUMT00000259060; OTTHUMT00000335641; OTTHUMT00000335642; OTTHUMT0000033…	TUBA4A	tubulin, alpha 4a	chr2	-	Multiple_Complex	219249711	219278170
TC1600008034.hg.1	7.27	7.84	0.17	0.22	T	T	-1.49	0.0008	0.0437	0.0005	0.0337	T	NM_001130487; NM_001242833; NM_001242834; NM_001242835; NM_001242836; NM_020465; NM_022910; NR_040072; ENST00000258187; ENST00000356752; ENST00000394279; ENST00000394282; ENST00000421602; ENST00000561681; ENST00000561720; ENST00000561724; ENST00000561730; ENST00000561738; ENST00000561779; ENST00000562350; ENST00000562725; ENST00000562731; ENST00000562764; ENST00000562930; ENST00000562999; ENST000…	NDRG4	NDRG family member 4	chr16	+	Multiple_Complex	58462846	58513628
TC1000008397.hg.1	8.56	9.14	0.09	0.28	T	T	-1.49	0.0102	0.1693	0.0072	0.1309	T	NM_001031683; NM_001289758; NM_001289759; NM_001549; ENST00000371811; ENST00000371818; BC001383; BC004977; OTTHUMT00000049294; OTTHUMT00000049295	IFIT3	interferon-induced protein with tetratricopeptide repeats 3	chr10	+	Coding	89327819	89340971
TC1900007090.hg.1	3.74	4.32	0.1	0.35	T	T	-1.49	0.0325	0.2961	0.0702	0.3612	T	NM_017682; ENST00000042931; ENST00000549706; ENST00000552539; ENST00000553030; OTTHUMT00000403342; OTTHUMT00000403343; OTTHUMT00000403344	BEST2	bestrophin 2	chr19	+	Coding	12751702	12758458
TC0200013311.hg.1	3.99	4.56	0.13	0.39	T	T	-1.49	0.015	0.2047	0.0062	0.1211	T	NM_001164730; NM_001164731; NM_001164732; NM_022912; ENST00000165698; ENST00000428491; ENST00000437769; ENST00000453231; ENST00000473407; ENST00000475475; ENST00000489855; ENST00000490915; ENST00000535845; ENST00000538924; ENST00000541910; BC064846; OTTHUMT00000252523; OTTHUMT00000329996; OTTHUMT00000329998; OTTHUMT00000329999; OTTHUMT00000330000; OTTHUMT00000330001; OTTHUMT00000330002; OTTHUMT00…	REEP1	receptor accessory protein 1	chr2	-	Multiple_Complex	86213993	86338083
TC1300008824.hg.1	6.63	7.21	0.38	0.42	T	T	-1.49	0.2916	0.6922	0.3899	0.698	T	NM_001010875; NM_001286806; NM_001286807; ENST00000310862; ENST00000463262; ENST00000519547; ENST00000519676; ENST00000522438; ENST00000523988; ENST00000539591; ENST00000618165; BC132739; BC136760; OTTHUMT00000044774; OTTHUMT00000044775; OTTHUMT00000374936; OTTHUMT00000374938; OTTHUMT00000374939; OTTHUMT00000374940; OTTHUMT00000474887	SLC25A30	solute carrier family 25, member 30	chr13	-	Multiple_Complex	45393316	45418455
TSUnmapped00000681.hg.1	3.68	4.25	0.21	0.32	T	T	-1.49	0.0184	0.2262	0.0202	0.2153	T	ENST00000630574	HMBS	hydroxymethylbilane synthase			Coding
TC0600014350.hg.1	2.94	3.52	0.35	0.24	T	T	-1.49	0.0204	0.2364	0.0323	0.265	T	NM_153235; ENST00000358430; ENST00000367652; BC115383; BC115384; OTTHUMT00000042458; OTTHUMT00000042459	TXLNB	taxilin beta	chr6	-	Coding	139240061	139292139
TC0300007499.hg.1	3.63	4.2	0.18	0.07	F	T	-1.49	0.0048	0.1164	0.0053	0.112	F	NM_001166434; NM_001166435; NM_001166436; NM_002215; ENST00000273283; ENST00000405128; ENST00000428133; ENST00000478667; ENST00000480409; ENST00000482836; ENST00000484844; ENST00000487686; ENST00000494603; ENST00000494705; ENST00000537050; ENST00000628722; BC069464; OTTHUMT00000317522; OTTHUMT00000317523; OTTHUMT00000317524; OTTHUMT00000317525; OTTHUMT00000317526; OTTHUMT00000317527; OTTHUMT00000…	ITIH1	inter-alpha-trypsin inhibitor heavy chain 1	chr3	+	Multiple_Complex	52777586	52792068
TC1200007693.hg.1	8.12	8.69	0.09	0.09	T	T	-1.49	0.0032	0.0899	0.0073	0.1319	T	NM_002178; ENST00000301464; ENST00000548176; ENST00000548547; ENST00000549628; BC003507; BC005007; BC010162; BC011708; OTTHUMT00000405812; OTTHUMT00000405813; OTTHUMT00000405814; OTTHUMT00000405815	IGFBP6	insulin like growth factor binding protein 6	chr12	+	Multiple_Complex	53097436	53102345
TC2100006873.hg.1	3.36	3.93	0.13	0.36	F	T	-1.49	0.0442	0.3382	0.1189	0.4457	F	NM_181599; ENST00000355459; BC113536; BC113538; OTTHUMT00000128252	KRTAP13-1	keratin associated protein 13-1	chr21	+	Coding	30395977	30396822
TC0700012453.hg.1	2.92	3.5	0.34	0.26	T	T	-1.49	0.0374	0.3147	0.1014	0.4204	T	NM_022444; ENST00000194130; ENST00000427975; ENST00000439260; ENST00000539873; OTTHUMT00000347404; OTTHUMT00000347405; OTTHUMT00000347406	SLC13A1	solute carrier family 13 (sodium/sulfate symporter), member 1	chr7	-	Coding	123113531	123199986
TC0500013140.hg.1	6.13	6.71	0.15	0.46	T	T	-1.49	0.0529	0.3625	0.0644	0.3491	T	NM_001242412; NM_020731; ENST00000316418; ENST00000504625; ENST00000505113; ENST00000506456; ENST00000507048; ENST00000510400; ENST00000510910; ENST00000511482; ENST00000511487; ENST00000512466; ENST00000512529; ENST00000514523; ENST00000515206; BC151852; BC152406; OTTHUMT00000367647; OTTHUMT00000367692; OTTHUMT00000367719; OTTHUMT00000367720; OTTHUMT00000367721; OTTHUMT00000367722; OTTHUMT000003…	AHRR; PDCD6	aryl-hydrocarbon receptor repressor; programmed cell death 6	chr5	+	Multiple_Complex	304176	438291
TC1900010538.hg.1	4.52	5.09	0.16	0.37	T	T	-1.49	0.0907	0.4489	0.2191	0.5614	T	NM_001242800; NM_001242801; NM_001242802; NM_206894; ENST00000356725; ENST00000525288; ENST00000527645; ENST00000528994; ENST00000586323; ENST00000613249; ENST00000614179; ENST00000615484; BC057245; OTTHUMT00000385341; OTTHUMT00000385342; OTTHUMT00000385343; OTTHUMT00000385344; OTTHUMT00000453569; uc021utk.1; uc021utl.1; uc021utm.1	ZNF790	zinc finger protein 790	chr19	-	Coding	36813953	36850787
TC1100007736.hg.1	2.78	3.36	0.31	0.24	F	F	-1.49	0.1263	0.5136	0.2771	0.6139	F	NM_001004705; ENST00000530162; BC136893; BC136894; OTTHUMT00000394235	OR4D10	olfactory receptor, family 4, subfamily D, member 10	chr11	+	Coding	59477373	59478396
TC0700008662.hg.1	9.93	10.5	0.02	0.21	T	T	-1.49	0.0062	0.1312	0.0071	0.1296	T	NM_001161009; NM_001161010; NM_001161011; NM_001161012; NM_001161013; NM_031905; ENST00000306450; ENST00000323716; ENST00000323735; ENST00000425331; ENST00000428183; ENST00000431642; ENST00000434153; ENST00000441711; ENST00000454559; ENST00000479145; ENST00000541300; BC003586; OTTHUMT00000347882; OTTHUMT00000347883; OTTHUMT00000347884; OTTHUMT00000347885; OTTHUMT00000347886; OTTHUMT00000347887; O…	ARMC10	armadillo repeat containing 10	chr7	+	Multiple_Complex	103074881	103099764
TC0900008312.hg.1	8.6	9.17	0.21	0.19	T	T	-1.49	0.0438	0.3369	0.1038	0.4248	T	NM_001286730; NM_080546; ENST00000374720; ENST00000374723; ENST00000374724; ENST00000436716; ENST00000470972; ENST00000607692; ENST00000607701; BC049203; OTTHUMT00000053498; OTTHUMT00000053499; OTTHUMT00000053500; OTTHUMT00000053501; OTTHUMT00000470924; OTTHUMT00000470925; OTTHUMT00000470926	SLC44A1	solute carrier family 44 (choline transporter), member 1	chr9	+	Multiple_Complex	105244613	105439171
TC0X00010691.hg.1	4.71	5.28	0.07	0.14	T	T	-1.49	0.0037	0.1002	0.0116	0.1681	T	ENST00000433030; OTTHUMT00000058124	CT47A1	cancer/testis antigen family 47, member A1	chrX	-	Coding	120982466	120985788
TC0600014112.hg.1	8.77	9.34	0.25	0.27	T	T	-1.49	0.0207	0.2376	0.036	0.2786	T	NM_152735; ENST00000395064; ENST00000612407; ENST00000612775; ENST00000621915; BC014978; OTTHUMT00000276533; OTTHUMT00000476325; OTTHUMT00000476326; OTTHUMT00000476327	ZBTB9	zinc finger and BTB domain containing 9	chr6	+	Multiple_Complex	33453970	33457548
TC1600010215.hg.1	3.48	4.05	0.48	0.25	T	T	-1.48	0.2579	0.6625	0.4453	0.731	T	NM_033226; ENST00000311303; ENST00000497206; ENST00000526251; ENST00000527640; ENST00000528693; ENST00000529084; ENST00000529504; ENST00000532355; ENST00000532494; ENST00000533185; ENST00000533639; ENST00000534418; OTTHUMT00000256837; OTTHUMT00000256838; OTTHUMT00000395184; OTTHUMT00000395185; OTTHUMT00000395186; OTTHUMT00000395187; OTTHUMT00000395188; OTTHUMT00000395189; OTTHUMT00000395190; OTTH…	ABCC12	ATP binding cassette subfamily C member 12	chr16	-	Multiple_Complex	48082973	48156018
TC0800009905.hg.1	12.42	12.99	0.1	0.08	T	T	-1.48	0.0003	0.024	0.0009	0.0455	T	NM_006158; ENST00000610854; ENST00000615973; ENST00000619417; BC039237; BC066952; OTTHUMT00000258943; OTTHUMT00000476741	NEFL	neurofilament, light polypeptide	chr8	-	Multiple_Complex	24950955	24957110
TC0400012943.hg.1	5.27	5.84	0.18	0.38	T	T	-1.48	0.0278	0.2751	0.0497	0.3134	T	OTTHUMT00000363179; OTTHUMT00000363180; OTTHUMT00000363181; OTTHUMT00000363182	C4orf36	chromosome 4 open reading frame 36	chr4	-	NonCoding	86922090	86936202
TC1100013209.hg.1	6.35	6.92	0.01	0.35	T	T	-1.48	0.0091	0.1587	0.0245	0.2355	T	NM_001128620; NM_002576; ENST00000278568; ENST00000356341; ENST00000524847; ENST00000525542; ENST00000526103; ENST00000526910; ENST00000527457; ENST00000527535; ENST00000528203; ENST00000528592; ENST00000528633; ENST00000529248; ENST00000530358; ENST00000530617; ENST00000532711; ENST00000532991; ENST00000533285; ENST00000533468; ENST00000533568; BC109299; OTTHUMT00000382082; OTTHUMT00000382083; O…	PAK1	p21 protein (Cdc42/Rac)-activated kinase 1	chr11	-	Multiple_Complex	77321707	77474063
TC1900007344.hg.1	7.97	8.54	0.72	0.06	T	T	-1.48	0.4068	0.7664	0.682	0.8572	T	NM_014256; ENST00000318683; ENST00000595387; ENST00000599265; ENST00000600777; BC066876; BC067423; OTTHUMT00000466876; OTTHUMT00000466877; OTTHUMT00000466878; OTTHUMT00000466880	B3GNT3	UDP-GlcNAc:betaGal beta-1,3-N-acetylglucosaminyltransferase 3	chr19	+	Coding	17794828	17813576
TC2100007999.hg.1	4.96	5.53	0.25	0.22	T	T	-1.48	0.1255	0.512	0.2897	0.6241	T	NM_001040192; NM_017833; ENST00000314399; ENST00000381947; ENST00000402202; ENST00000617313; OTTHUMT00000140454; OTTHUMT00000140455; OTTHUMT00000319040	DNAJC28	DnaJ (Hsp40) homolog, subfamily C, member 28	chr21	-	Coding	33485530	33491723
TC1100007408.hg.1	3.77	4.33	0.41	0.32	T	T	-1.48	0.1308	0.5199	0.2973	0.6308	T	NM_001256695; NM_001256696; NR_046338; ENST00000424263; ENST00000526442; ENST00000528980; ENST00000530656; ENST00000534751; ENST00000622142; OTTHUMT00000389928; OTTHUMT00000389929; OTTHUMT00000389930; OTTHUMT00000389931; OTTHUMT00000389932	PRDM11	PR domain containing 11	chr11	+	Multiple_Complex	45094013	45235124
TC1200006738.hg.1	4.57	5.14	0.36	0.33	T	T	-1.48	0.0313	0.2911	0.0481	0.3102	T	NM_005810; ENST00000266551; ENST00000356986; ENST00000538029; ENST00000539240; ENST00000541957; ENST00000543895; ENST00000544226; BC012621; OTTHUMT00000399140; OTTHUMT00000399141; OTTHUMT00000399142; OTTHUMT00000399143; OTTHUMT00000399144; OTTHUMT00000399145; OTTHUMT00000399146	KLRG1	killer cell lectin-like receptor subfamily G, member 1	chr12	+	Multiple_Complex	8950044	9010760
TC0100008417.hg.1	3.99	4.56	0.24	0.48	T	T	-1.48	0.0345	0.3047	0.0748	0.3728	T	NM_174936; NR_110451; ENST00000302118; ENST00000490692; OTTHUMT00000022279; OTTHUMT00000022280	PCSK9	proprotein convertase subtilisin/kexin type 9	chr1	+	Multiple_Complex	55039476	55064853
TC0500012127.hg.1	4.01	4.58	0.28	0.19	T	T	-1.48	0.004	0.1046	0.0126	0.1745	T	NM_001167576; NM_001167577; NM_020389; ENST00000352189; ENST00000378459; ENST00000502753; ENST00000503275; ENST00000509288; ENST00000513104; ENST00000514963; BC128185; OTTHUMT00000366975; OTTHUMT00000366976; OTTHUMT00000366977; OTTHUMT00000366978; OTTHUMT00000366979; OTTHUMT00000366980; OTTHUMT00000366981	TRPC7	transient receptor potential cation channel, subfamily C, member 7	chr5	-	Multiple_Complex	136213311	136365537
TC0500007077.hg.1	9.01	9.58	0.24	0.05	T	T	-1.48	0.0004	0.0286	0.0002	0.0182	T	NM_000908; NM_001204375; NM_001204376; ENST00000265074; ENST00000326958; ENST00000415167; ENST00000434067; ENST00000506712; ENST00000507141; ENST00000509104; BC022250; BC131540; OTTHUMT00000317550; OTTHUMT00000317551; OTTHUMT00000366711; OTTHUMT00000366712; OTTHUMT00000366713; OTTHUMT00000379310; uc003jhw.2	NPR3	natriuretic peptide receptor 3	chr5	+	Multiple_Complex	32689070	32791724
TC2200007319.hg.1	6.72	7.28	0.31	0.09	T	T	-1.48	0.0083	0.151	0.0076	0.1342	T	NM_001171690; NM_014291; ENST00000248924; ENST00000323205; ENST00000415371; ENST00000426858; ENST00000445195; ENST00000451984; ENST00000478203; BC014457; OTTHUMT00000319506; OTTHUMT00000319507; OTTHUMT00000319508; OTTHUMT00000319509; OTTHUMT00000319510; OTTHUMT00000319511; OTTHUMT00000319512; uc003aua.2	GCAT	glycine C-acetyltransferase	chr22	+	Multiple_Complex	37807905	37817176
TC0400012644.hg.1	2.43	3	0.6	0.35	F	F	-1.48	0.4336	0.782	0.7224	0.876	F	NM_001145670; NM_001145671; NM_001145672; NM_001145673; NM_001145674; NM_001145675; NM_001270771; NM_003603; NM_021069; ENST00000284776; ENST00000319454; ENST00000319471; ENST00000355634; ENST00000393523; ENST00000393528; ENST00000414724; ENST00000415274; ENST00000418609; ENST00000419063; ENST00000420158; ENST00000421420; ENST00000421639; ENST00000425679; ENST00000428330; ENST00000429056; ENST000…	SORBS2	sorbin and SH3 domain containing 2	chr4	-	Multiple_Complex	185585444	185956716
TC0100008450.hg.1	8.93	9.49	0.24	0.16	T	T	-1.48	0.0046	0.1136	0.0058	0.117	T	NM_006252; ENST00000371244; ENST00000610361; BC069680; BC069740; BC069823; OTTHUMT00000022753	PRKAA2	protein kinase, AMP-activated, alpha 2 catalytic subunit	chr1	+	Multiple_Complex	56645317	56715335
TC0200013283.hg.1	7.4	7.96	0.35	0.25	T	T	-1.48	0.0513	0.3595	0.1039	0.4252	T	NM_001031738; NR_033179; ENST00000306353; ENST00000334462; ENST00000409668; ENST00000417791; ENST00000422458; ENST00000425160; ENST00000431593; ENST00000433956; ENST00000444380; ENST00000451147; ENST00000455852; ENST00000463363; BC050466; OTTHUMT00000252482; OTTHUMT00000252483; OTTHUMT00000329472; OTTHUMT00000329473; OTTHUMT00000329474; OTTHUMT00000329475; OTTHUMT00000329476; OTTHUMT00000329477; …	TMEM150A	transmembrane protein 150A	chr2	-	Multiple_Complex	85598547	85603196
TSUnmapped00000366.hg.1	2.56	3.12	0.26	0.11	F	T	-1.48	0.0056	0.1236	0.0145	0.1856	F	ENST00000628315	BCL2L14	BCL2-like 14 (apoptosis facilitator)			Coding
TC0500012937.hg.1	12.13	12.7	0.03	0.08	T	T	-1.48	0.0036	0.0988	0.0039	0.0967	T	NM_001256539; NM_001256540; NM_001291305; NM_001291306; NM_001291307; NM_001291308; NM_016391; ENST00000502577; ENST00000502663; ENST00000503849; ENST00000504821; ENST00000509257; ENST00000510608; ENST00000613081; ENST00000614830; ENST00000616685; ENST00000618911; ENST00000619979; ENST00000621444; BC019331; BC032424; BC040106; OTTHUMT00000371963; OTTHUMT00000371964; OTTHUMT00000371965; OTTHUMT000…	NOP16	NOP16 nucleolar protein	chr5	-	Multiple_Complex	176383937	176388975
TC1900008925.hg.1	7.17	7.74	0.27	0.15	T	T	-1.48	0.0389	0.3201	0.0375	0.2832	T	hsa_circ_0000961	U2AF2	Memczak2013 ALT_ACCEPTOR, ALT_DONOR, coding, INTERNAL, intronic best transcript NM_001012478	chr19	+	NonCoding	55656001	55656378
TC0X00007556.hg.1	5.48	6.04	0.22	0.15	T	T	-1.48	0.1191	0.5024	0.1902	0.5328	T	NM_001170931; NM_005938; ENST00000341558; ENST00000374259; ENST00000464598; ENST00000466874; BC106761; OTTHUMT00000057115; OTTHUMT00000057116; OTTHUMT00000057117; OTTHUMT00000057119	FOXO4	forkhead box O4	chrX	+	Multiple_Complex	71096149	71103535
TC1600006888.hg.1	3.32	3.88	0.43	0.36	T	T	-1.48	0.2571	0.6621	0.4981	0.7614	T	NM_000246; NM_001286402; NM_001286403; NR_104444; ENST00000324288; ENST00000381835; ENST00000537380; ENST00000570546; ENST00000571186; ENST00000571190; ENST00000571545; ENST00000572665; ENST00000573309; ENST00000575513; ENST00000576601; ENST00000611587; ENST00000618207; ENST00000618327; OTTHUMT00000251966; OTTHUMT00000436686; OTTHUMT00000436687; OTTHUMT00000436689; OTTHUMT00000436690; OTTHUMT0000…	CIITA	class II, major histocompatibility complex, transactivator	chr16	+	Multiple_Complex	10877198	10932281
TC0600012954.hg.1	3.01	3.58	0.74	0.08	F	T	-1.48	0.6827	0.9011	0.9156	0.9659	F	NM_000493; ENST00000243222; ENST00000327673; ENST00000418500; ENST00000452729; BC130621; BC130623; OTTHUMT00000041926; OTTHUMT00000041927; OTTHUMT00000041928	COL10A1	collagen, type X, alpha 1	chr6	-	Coding	116118922	116158747
TC1200007686.hg.1	12.75	13.31	0.08	0.05	T	T	-1.48	0.0004	0.0306	0.0005	0.0367	T	NM_000224; NM_199187; ENST00000388835; ENST00000388837; ENST00000546656; ENST00000548015; ENST00000548496; ENST00000549078; ENST00000550600; BC000180; BC000698; BC004253; BC008636; BC020982; BC072017; OTTHUMT00000406404; OTTHUMT00000406405; OTTHUMT00000406406; OTTHUMT00000406407; OTTHUMT00000406408; OTTHUMT00000406409	KRT18	keratin 18, type I	chr12	+	Multiple_Complex	52948871	52952906
TC0500009861.hg.1	4.52	5.08	0.23	0.41	T	T	-1.48	0.1121	0.4899	0.2526	0.5898	T	NM_001044; ENST00000270349; ENST00000511750; ENST00000512002; BC132977; BC133003; OTTHUMT00000253650; OTTHUMT00000365926; OTTHUMT00000365927	SLC6A3	solute carrier family 6 (neurotransmitter transporter), member 3	chr5	-	Multiple_Complex	1392790	1445430
TC1000006819.hg.1	5.32	5.88	0.34	0.43	T	T	-1.47	0.0373	0.3145	0.0204	0.2168	T	NM_018518; NM_182751; ENST00000378694; ENST00000378714; ENST00000459751; ENST00000479669; ENST00000481292; ENST00000484800; ENST00000485659; BC101727; BC143490; OTTHUMT00000046849; OTTHUMT00000046850; OTTHUMT00000356853; OTTHUMT00000356854; OTTHUMT00000356855; OTTHUMT00000356856; OTTHUMT00000356857; uc001imb.3	MCM10	minichromosome maintenance 10 replication initiation factor	chr10	+	Multiple_Complex	13161554	13211104
TC1200012570.hg.1	3.2	3.76	0.25	0.32	T	T	-1.47	0.1	0.4692	0.0582	0.3341	T	NM_000719; NM_001129827; NM_001129829; NM_001129830; NM_001129831; NM_001129832; NM_001129833; NM_001129834; NM_001129835; NM_001129836; NM_001129837; NM_001129838; NM_001129839; NM_001129840; NM_001129841; NM_001129842; NM_001129843; NM_001129844; NM_001129846; NM_001167623; NM_001167624; NM_001167625; NM_199460; ENST00000327702; ENST00000335762; ENST00000344100; ENST00000347598; ENST00000399591…	CACNA1C	calcium channel, voltage-dependent, L type, alpha 1C subunit	chr12	+	Multiple_Complex	2053250	2697950
TC1300008614.hg.1	7.55	8.11	0.03	0.24	T	T	-1.47	0.0288	0.2789	0.0454	0.3025	T	NM_001142294; NM_001142295; NM_001142296; NM_015087; ENST00000355182; ENST00000438666; ENST00000451493; ENST00000460126; ENST00000475603; ENST00000476377; ENST00000482146; ENST00000491805; ENST00000494062; ENST00000494703; ENST00000495510; BC047083; OTTHUMT00000044494; OTTHUMT00000044495; OTTHUMT00000044497; OTTHUMT00000044498; OTTHUMT00000044499; OTTHUMT00000044500; OTTHUMT00000044501; OTTHUMT00…	SPG20	spastic paraplegia 20 (Troyer syndrome)	chr13	-	Multiple_Complex	36301638	36370180
TC0600009240.hg.1	6.87	7.43	0.65	0.1	T	T	-1.47	0.0522	0.3607	0.1265	0.4564	T	NM_002269; ENST00000356348; ENST00000368564; ENST00000392517; ENST00000413340; BC047409; OTTHUMT00000041967; OTTHUMT00000041968; OTTHUMT00000041969	KPNA5	karyopherin alpha 5 (importin alpha 6)	chr6	+	Multiple_Complex	116681187	116741867
TC0300013421.hg.1	5.21	5.77	0.64	0.03	T	T	-1.47	0.0819	0.43	0.024	0.2327	T	dorsnarby.aAug10-unspliced; hsa_circ_0092369	dorsnarby; IGF2BP2	Transcript Identified by AceView; Zhang2013 ALT_ACCEPTOR, ALT_DONOR, coding, INTERNAL, intronic best transcript NM_006548	chr3	-	Multiple_Complex	185653878	185658302
TC0100018261.hg.1	9.91	10.47	0.04	0.05	T	T	-1.47	0.001	0.0474	0.0029	0.082	T	NM_000850; NM_147148; NR_024538; ENST00000326729; ENST00000369833; ENST00000369836; ENST00000461767; ENST00000464733; ENST00000478397; ENST00000479578; ENST00000485640; ENST00000493171; ENST00000493395; ENST00000495742; BC015513; BC108729; OTTHUMT00000032187; OTTHUMT00000032188; OTTHUMT00000032189; OTTHUMT00000032190; OTTHUMT00000032191; OTTHUMT00000032192; OTTHUMT00000032193; OTTHUMT00000032194;…	GSTM4	glutathione S-transferase mu 4	chr1	+	Multiple_Complex	109656076	109665501
TC0200013616.hg.1	4.8	5.35	0.53	0.15	T	T	-1.47	0.0852	0.4363	0.2064	0.5495	T	NM_001025108; NM_002285; ENST00000317233; ENST00000409236; ENST00000409579; ENST00000415384; ENST00000416492; ENST00000423966; ENST00000424600; ENST00000427118; ENST00000430789; ENST00000432037; ENST00000440445; ENST00000441400; ENST00000445815; ENST00000483600; ENST00000498090; BC136579; BC144266; OTTHUMT00000328982; OTTHUMT00000328983; OTTHUMT00000328984; OTTHUMT00000328986; OTTHUMT00000328987;…	AFF3	AF4/FMR2 family, member 3	chr2	-	Multiple_Complex	99545419	100142739
TC1900009198.hg.1	10.84	11.4	0.14	0.16	T	T	-1.47	0.0107	0.1755	0.0284	0.2505	T	NM_017797; ENST00000255608; ENST00000587225; ENST00000587742; ENST00000587825; ENST00000588395; ENST00000589200; ENST00000589685; ENST00000590646; ENST00000592082; ENST00000592895; ENST00000611545; OTTHUMT00000449298; OTTHUMT00000449299; OTTHUMT00000449300; OTTHUMT00000449301; OTTHUMT00000449302; OTTHUMT00000449303; OTTHUMT00000449305; OTTHUMT00000449306; OTTHUMT00000449307; OTTHUMT00000473299; O…	BTBD2	BTB (POZ) domain containing 2	chr19	-	Multiple_Complex	1985438	2034881
TC0600012010.hg.1	3.1	3.65	0.45	0.23	F	T	-1.47	0.0455	0.343	0.0109	0.1627	F	NM_001037729; ENST00000398718; OTTHUMT00000359666; uc011dwq.2	DEFB113	defensin, beta 113	chr6	-	Coding	49968677	49969625
TC2100008459.hg.1	3.69	4.25	0.28	0.22	T	T	-1.47	0.0372	0.314	0.0963	0.412	T	NM_006657; NM_206965; ENST00000291670; ENST00000397743; ENST00000397746; ENST00000397748; ENST00000446405; ENST00000460011; ENST00000469240; ENST00000480950; ENST00000483568; ENST00000488577; ENST00000494498; ENST00000498355; BC052248; BC136383; BC136395; OTTHUMT00000206959; OTTHUMT00000206960; OTTHUMT00000206961; OTTHUMT00000206962; OTTHUMT00000206963; OTTHUMT00000206964; OTTHUMT00000206965; OTT…	FTCD	formimidoyltransferase cyclodeaminase	chr21	-	Multiple_Complex	46136262	46155567
TC0200014404.hg.1	8.96	9.52	0.07	0.06	T	T	-1.47	0.0005	0.034	4.86e-06	0.0027	T	NM_005915; ENST00000264156; ENST00000483902; ENST00000492091; BC032374; OTTHUMT00000254658; OTTHUMT00000331713; OTTHUMT00000331714	MCM6	minichromosome maintenance complex component 6	chr2	-	Multiple_Complex	135839626	135876477
TC1100009687.hg.1	2.95	3.51	0.38	0.2	F	T	-1.47	0.1874	0.5944	0.3854	0.6958	F	NM_021920; ENST00000176195; OTTHUMT00000257111	SCT	secretin	chr11	-	Coding	626313	627173
TC0900008545.hg.1	4.09	4.64	0.35	0.37	T	T	-1.47	0.1092	0.4861	0.0969	0.413	T	NM_002581; ENST00000328252; ENST00000460463; ENST00000483254; BC078657; OTTHUMT00000055546; OTTHUMT00000055547; OTTHUMT00000055548	PAPPA	pregnancy-associated plasma protein A, pappalysin 1	chr9	+	Multiple_Complex	116153792	116402322
TC0900011710.hg.1	9.52	10.07	0.22	0.12	T	T	-1.47	0.0166	0.2167	0.0445	0.3009	T	NM_016520; ENST00000372447; ENST00000461349; ENST00000461539; ENST00000461762; ENST00000480023; ENST00000492991; ENST00000495934; ENST00000615599; BC007664; BC017570; OTTHUMT00000054619; OTTHUMT00000054620; OTTHUMT00000054621; OTTHUMT00000054622; OTTHUMT00000054623; OTTHUMT00000054624; OTTHUMT00000054625	C9orf78	chromosome 9 open reading frame 78	chr9	-	Multiple_Complex	129827285	129835863
TC1000012603.hg.1	7.8	8.36	0.04	0.18	T	T	-1.47	0.0038	0.1011	0.0088	0.1455	T	NM_014661; ENST00000280780; ENST00000337318; ENST00000392754; BC031654; OTTHUMT00000050879; OTTHUMT00000050881; OTTHUMT00000411897	FAM53B	family with sequence similarity 53, member B	chr10	-	Multiple_Complex	124617080	124744361
TC0200006674.hg.1	8.46	9.01	0.14	0.29	T	T	-1.47	0.0466	0.346	0.0188	0.2096	T	NM_001177716; NM_001177718; NM_003597; ENST00000305883; ENST00000401510; ENST00000440320; ENST00000448523; ENST00000535335; ENST00000540845; BC063286; BC069383; BC074922; OTTHUMT00000239202; OTTHUMT00000323548; OTTHUMT00000323549; OTTHUMT00000323550; uc002raf.1; uc010yjc.2; uc021vdq.1	KLF11	Kruppel-like factor 11	chr2	+	Multiple_Complex	10042849	10054836
TC0700006488.hg.1	8.64	9.2	0.08	0.1	T	T	-1.47	0.0013	0.0553	0.0038	0.0955	T	NM_001039966; NM_001098201; NM_001505; ENST00000297469; ENST00000397088; ENST00000397092; ENST00000401670; ENST00000413368; ENST00000617001; ENST00000619052; BC011634; BC082766; OTTHUMT00000060001; OTTHUMT00000206886; OTTHUMT00000322809; OTTHUMT00000322810	GPER1	G protein-coupled estrogen receptor 1	chr7	+	Coding	1082208	1093815
TC0500009648.hg.1	4.28	4.84	0.08	0.52	T	T	-1.47	0.2076	0.614	0.3823	0.6935	T	NM_015111; ENST00000274605; BC053323	N4BP3	NEDD4 binding protein 3	chr5	+	Coding	178113443	178126106
TC0X00010375.hg.1	3.97	4.52	0.16	0.29	F	T	-1.47	0.0075	0.1435	0.0122	0.1717	F	NM_001011657; NM_001282400; NM_001282401; ENST00000372782; ENST00000458570; ENST00000488347; ENST00000490757; ENST00000494068; ENST00000540921; BC140920; BC152470; OTTHUMT00000057598; OTTHUMT00000057599; OTTHUMT00000057600; OTTHUMT00000057601; OTTHUMT00000477518	ZMAT1	zinc finger, matrin-type 1	chrX	-	Multiple_Complex	101882288	101932066
TC0900008667.hg.1	2.61	3.16	0.15	0.26	F	F	-1.47	0.0057	0.1249	0.0142	0.184	F	NM_001004457; ENST00000373688; ENST00000616791; BC137182; BC137183; OTTHUMT00000053937	OR1N2	olfactory receptor, family 1, subfamily N, member 2	chr9	+	Coding	122553112	122555173
TC1000006604.hg.1	6.27	6.83	0.37	0.47	T	T	-1.47	0.1827	0.5892	0.2595	0.5977	T	NM_001040177; NM_001271021; NM_001271025; NR_073125; NR_073126; NR_073127; ENST00000298375; ENST00000334019; ENST00000345253; ENST00000441590; ENST00000462718; ENST00000463345; ENST00000474119; ENST00000487985; ENST00000525281; ENST00000525572; ENST00000525627; ENST00000532248; ENST00000533295; BC002862; OTTHUMT00000046515; OTTHUMT00000046516; OTTHUMT00000046517; OTTHUMT00000046518; OTTHUMT000000…	AKR1E2	aldo-keto reductase family 1, member E2	chr10	+	Multiple_Complex	4786629	4848062
TC0700009400.hg.1	3.98	4.53	0.14	0.31	T	T	-1.47	0.0829	0.4315	0.1151	0.4416	T	NM_018980; ENST00000247883; BC069509; BC095522; BC101586; BC101588; OTTHUMT00000349283	TAS2R5	taste receptor, type 2, member 5	chr7	+	Coding	141790217	141791367
TC1200007764.hg.1	6.39	6.95	0.27	0.68	T	T	-1.47	0.9769	0.9943	0.6936	0.862	T	hsa_circ_0000403	ZNF385A	Memczak2013 ANTISENSE, CDS, coding, INTERNAL best transcript NM_001130967	chr12	+	NonCoding	54370274	54370353
TC0400010258.hg.1	3.32	3.87	0.42	0.01	F	T	-1.47	0.1291	0.5185	0.2417	0.5816	F	NM_018176; ENST00000382114; ENST00000512108; BC101759; BC101761; OTTHUMT00000214978; OTTHUMT00000360317	LGI2	leucine-rich repeat LGI family, member 2	chr4	-	Coding	24998847	25030879
TC0200006738.hg.1	3.54	4.09	0.3	0.6	T	T	-1.47	0.2745	0.678	0.4872	0.7553	T	LPIN1.vpAug10-unspliced	LPIN1	Transcript Identified by AceView, Entrez Gene ID(s) 23175	chr2	+	Unassigned	11796927	11797453
TC0100014202.hg.1	10.79	11.34	0.03	0.13	T	T	-1.47	0.003	0.0881	0.0004	0.0302	T	NM_001190818; NM_001190819; NM_004153; ENST00000371566; ENST00000371568; BC011539; OTTHUMT00000022202; OTTHUMT00000022203	ORC1	origin recognition complex subunit 1	chr1	-	Multiple_Complex	52372829	52404471
TC2100008171.hg.1	4.16	4.71	0.54	0.38	T	T	-1.46	0.2991	0.6979	0.0384	0.2852	T	NM_152505; ENST00000288350; ENST00000358268; ENST00000380671; ENST00000411566; ENST00000415863; ENST00000418018; ENST00000426783; ENST00000434281; ENST00000438404; ENST00000448288; ENST00000451131; ENST00000456017; ENST00000459939; ENST00000466954; ENST00000468009; ENST00000480612; ENST00000484878; ENST00000485895; ENST00000490184; ENST00000491625; ENST00000495240; BC031059; BC043006; OTTHUMT0000…	LCA5L	Leber congenital amaurosis 5-like	chr21	-	Multiple_Complex	39405844	39445805
TC0400010615.hg.1	5.32	5.87	0.44	0.32	T	T	-1.46	0.012	0.1847	0.0335	0.2693	T	NM_003328; ENST00000264316; ENST00000506073; ENST00000507351; ENST00000509681; ENST00000510457; ENST00000514937; OTTHUMT00000219869; OTTHUMT00000361161; OTTHUMT00000361162; OTTHUMT00000367254; OTTHUMT00000367258; OTTHUMT00000367263; uc003gxx.4	TXK	TXK tyrosine kinase	chr4	-	Multiple_Complex	48066393	48134256
TC0400008347.hg.1	6.82	7.37	0.21	0.2	T	T	-1.46	0.012	0.1846	0.0361	0.2788	T	NM_183075; ENST00000332884; ENST00000508453; ENST00000513302; BC132767; BC136483; OTTHUMT00000363691; OTTHUMT00000363692; OTTHUMT00000363693	CYP2U1	cytochrome P450, family 2, subfamily U, polypeptide 1	chr4	+	Multiple_Complex	107931369	107953457
TC0200009902.hg.1	3.53	4.07	0.23	0.23	T	T	-1.46	0.0515	0.3597	0.1288	0.4599	T	NM_001171631; NM_001171632; NM_052946; ENST00000317647; ENST00000397206; ENST00000397209; ENST00000427068; ENST00000439509; ENST00000444448; ENST00000445023; ENST00000447264; ENST00000458381; ENST00000471833; ENST00000472260; ENST00000486873; ENST00000495202; ENST00000628859; BC014189; BC093072; OTTHUMT00000333356; OTTHUMT00000333357; OTTHUMT00000333416; OTTHUMT00000333417; OTTHUMT00000333418; OT…	NOSTRIN	nitric oxide synthase trafficking	chr2	+	Multiple_Complex	168786539	168865514
TC1000010446.hg.1	4.36	4.91	0.25	0.26	T	T	-1.46	0.0229	0.2494	0.0557	0.3273	T	NM_001099282; NM_001099283; NM_001099284; NM_005674; ENST00000306006; ENST00000374446; ENST00000426961; ENST00000491188; ENST00000535642; BC026030	ZNF239	zinc finger protein 239	chr10	-	Multiple_Complex	43556344	43574618
TC0300011760.hg.1	8.24	8.79	0.16	0.26	T	T	-1.46	0.0228	0.2489	0.063	0.3462	T	NM_001195643; NM_176815; ENST00000314636; ENST00000394221; ENST00000461173; ENST00000481631; ENST00000496983; ENST00000619045; BC045541; BC063379; OTTHUMT00000352910; OTTHUMT00000352911; OTTHUMT00000352912; OTTHUMT00000352913; OTTHUMT00000352914; uc003dri.3	DHFRL1	dihydrofolate reductase like 1	chr3	-	Multiple_Complex	94047836	94063389
TC0100018436.hg.1	4.38	4.92	0.18	0.38	T	T	-1.46	0.0364	0.3114	0.0547	0.3253	T	ENST00000466927; ENST00000474566; OTTHUMT00000019021; OTTHUMT00000019022	EBNA1BP2	EBNA1 binding protein 2	chr1	-	NonCoding	43180301	43261910
TC0300011119.hg.1	6.22	6.77	0.14	0.14	T	T	-1.46	0.0094	0.1614	0.0101	0.1556	T	NM_001171740; NM_001171741; NM_001171743; NM_016210; ENST00000357203; ENST00000422619; ENST00000426034; ENST00000430746; ENST00000441239; ENST00000449241; ENST00000464080; ENST00000484982; ENST00000485902; ENST00000486175; ENST00000491269; BC034766; OTTHUMT00000346248; OTTHUMT00000346249; OTTHUMT00000346252; OTTHUMT00000346253; OTTHUMT00000346254; OTTHUMT00000346255; OTTHUMT00000346256; OTTHUMT00…	C3orf18	chromosome 3 open reading frame 18	chr3	-	Multiple_Complex	50558025	50571027
TC1200010221.hg.1	4.55	5.1	0.33	0.12	T	T	-1.46	0.0617	0.3811	0.1465	0.4832	T	NM_001146221; ENST00000381273; OTTHUMT00000402902	MANSC4	MANSC domain containing 4	chr12	-	Coding	27762666	27771276
TC0600013570.hg.1	9.35	9.9	0.12	0.17	T	T	-1.46	0.0146	0.2024	0.0342	0.272	T	NM_020861; ENST00000325144; BC020172; OTTHUMT00000042715	ZBTB2	zinc finger and BTB domain containing 2	chr6	-	Multiple_Complex	151364115	151391700
TC0500009621.hg.1	5.08	5.63	0.11	0.36	T	T	-1.46	0.2089	0.6157	0.1097	0.4327	T	NM_001167579; NM_003052; ENST00000324417; ENST00000504577; ENST00000507685; ENST00000512593; ENST00000513614; BC050385; BC053349; OTTHUMT00000253431; OTTHUMT00000373162; OTTHUMT00000373163; OTTHUMT00000373164; OTTHUMT00000373165	SLC34A1	solute carrier family 34 (type II sodium/phosphate cotransporter), member 1	chr5	+	Multiple_Complex	177379235	177398848
TC1700009079.hg.1	9.39	9.93	0.13	0.19	T	T	-1.46	0.007	0.1385	0.0072	0.1305	T	NM_030968; NM_153372; NM_198593; NM_198594; NR_049769; ENST00000311661; ENST00000339142; ENST00000354124; ENST00000392445; ENST00000578229; ENST00000579760; ENST00000580454; ENST00000580474; ENST00000581774; ENST00000582295; ENST00000582625; ENST00000583904; BC021553; OTTHUMT00000437385; OTTHUMT00000437386; OTTHUMT00000437387; OTTHUMT00000437388; OTTHUMT00000437389; OTTHUMT00000437394; OTTHUMT000…	C1QTNF1	C1q and tumor necrosis factor related protein 1	chr17	+	Multiple_Complex	79022814	79049788
TC1900012046.hg.1	8.92	9.47	0.04	0.15	T	T	-1.46	0.0304	0.2864	0.0767	0.376	T	ENST00000291892; ENST00000396247; ENST00000415061; ENST00000586945; ENST00000587026; ENST00000587046; ENST00000587373; ENST00000587721; ENST00000588306; ENST00000588941; ENST00000589197; ENST00000589305; ENST00000589605; ENST00000590349; ENST00000591023; ENST00000591603; ENST00000592573; ENST00000593134; ENST00000610356; BC009881; OTTHUMT00000451470; OTTHUMT00000451471; OTTHUMT00000451472; OTTHUM…	RDH13	retinol dehydrogenase 13 (all-trans/9-cis)	chr19	-	Multiple_Complex	55044324	55071291
TC0300008602.hg.1	3.62	4.16	0.41	0.33	F	T	-1.46	0.0526	0.3619	0.0494	0.3131	F	KALRN.vlAug10-unspliced	KALRN	Transcript Identified by AceView, Entrez Gene ID(s) 8997	chr3	+	Unassigned	124635281	124638335
TC0500007143.hg.1	11.75	12.3	0.07	0.13	T	T	-1.46	0.0022	0.0742	0.001	0.0481	T	NM_001243120; NM_005983; NM_032637; ENST00000274254; ENST00000274255; ENST00000504386; ENST00000508514; ENST00000509692; ENST00000513151; ENST00000513263; ENST00000546211; ENST00000620197; BC001441; BC007441; OTTHUMT00000253768; OTTHUMT00000253769; OTTHUMT00000367534; OTTHUMT00000367536; OTTHUMT00000367537; OTTHUMT00000367538; OTTHUMT00000367539	SKP2	S-phase kinase-associated protein 2, E3 ubiquitin protein ligase	chr5	+	Multiple_Complex	36151989	36184319
TC0X00008437.hg.1	4.84	5.38	0.38	0.38	T	T	-1.46	0.3508	0.7348	0.3382	0.6622	T	NM_001042452; NM_001042453; NM_016542; ENST00000354719; ENST00000394334; ENST00000394335; ENST00000481105; ENST00000496850; BC098315; BC099843; BC103503; OTTHUMT00000058306; OTTHUMT00000058308; OTTHUMT00000355065; OTTHUMT00000355066; OTTHUMT00000355067	STK26	serine/threonine protein kinase 26	chrX	+	Multiple_Complex	132023217	132075943
TC0100015872.hg.1	3.97	4.52	0.13	0.31	T	T	-1.46	0.0168	0.2181	0.0481	0.3104	T	NM_020672; ENST00000344616; ENST00000368700; ENST00000368701; ENST00000368702; ENST00000469571; ENST00000476873; BC005019; OTTHUMT00000084786; OTTHUMT00000084787; OTTHUMT00000084788; OTTHUMT00000097825; OTTHUMT00000097826	S100A14	S100 calcium binding protein A14	chr1	-	Multiple_Complex	153614255	153616986
TC0900009688.hg.1	3.55	4.1	0.39	0.39	T	T	-1.46	0.093	0.453	0.1952	0.5375	T	NM_002176; ENST00000380232; BC069314; BC096150; BC096151; BC096152; BC096153; OTTHUMT00000051881	IFNB1	interferon, beta 1, fibroblast	chr9	-	Coding	21077105	21077963
TSUnmapped00000247.hg.1	9.67	10.22	0.22	0.14	T	T	-1.46	0.0174	0.2205	0.0503	0.3151	T	ENST00000626857	REXO4	REX4 homolog, 3'-5' exonuclease [Source:HGNC Symbol;Acc:HGNC:12820]			Coding
TC2000009198.hg.1	4.69	5.23	0.38	0.19	T	T	-1.46	0.0213	0.24	0.0015	0.0604	T	NM_000022; ENST00000372874; ENST00000464097; ENST00000492931; ENST00000535573; ENST00000536076; ENST00000536532; ENST00000537820; ENST00000539235; ENST00000545776; BC007678; BC040226; OTTHUMT00000080509; OTTHUMT00000127830; OTTHUMT00000127831; OTTHUMT00000402952; OTTHUMT00000402953; OTTHUMT00000402954; OTTHUMT00000402955; OTTHUMT00000402956; OTTHUMT00000402957	ADA	adenosine deaminase	chr20	-	Multiple_Complex	44619522	44652233
TC1600008577.hg.1	3.82	4.36	0.2	0.31	T	T	-1.46	0.0326	0.2965	0.0463	0.3044	T	NM_017429; ENST00000258168; ENST00000563804; ENST00000564552; BC126210; BC126212; OTTHUMT00000269056; OTTHUMT00000432297; OTTHUMT00000432298	BCO1	beta-carotene oxygenase 1	chr16	+	Multiple_Complex	81238448	81291142
TSUnmapped00000065.hg.1	4.98	5.53	0.19	0.48	T	T	-1.46	0.0575	0.3717	0.1314	0.4639	T	ENST00000625595	MLXIP	MLX interacting protein			NonCoding
TC1700010644.hg.1	4.12	4.66	0.45	0.3	T	T	-1.46	0.2935	0.6941	0.5065	0.7661	T	NM_033185; ENST00000391586; BC069099; BC069448; BC093845; BC093847; OTTHUMT00000257695; uc002hvr.1	KRTAP3-3	keratin associated protein 3-3	chr17	-	Coding	40993430	40994186
TC0400008283.hg.1	3.41	3.96	0.04	0.36	F	T	-1.46	0.3108	0.7063	0.3486	0.6689	F	NR_131185; NR_131186; ENST00000501133; ENST00000501133.2; hsa_circ_0070549; OTTHUMT00000363420; pugo.bAug10; uc003hws.2	LOC105377348; RP11-10L12.4; UBE2D3; pugo	uncharacterized LOC105377348; Salzman2013 ANTISENSE, coding, INTERNAL, intronic, OVERLAPTX best transcript NM_181890; novel transcript, antisense UBE2D3; Transcript Identified by AceView	chr4	+	NonCoding	102825041	102868820
TC0X00009018.hg.1	7.67	8.21	0.05	0.33	T	T	-1.46	0.0481	0.3498	0.0309	0.2608	T	NM_001142389; NM_001172672; NM_004650; ENST00000381042; ENST00000442940; ENST00000444736; ENST00000537427; BC020746; OTTHUMT00000055687; OTTHUMT00000055688; uc011mhr.1; uc011mhs.1	PNPLA4	patatin-like phospholipase domain containing 4	chrX	-	Coding	7898247	7927739
TC1900011094.hg.1	3.23	3.77	0.1	0.35	T	T	-1.46	0.2171	0.6242	0.4428	0.7295	T	NM_017805; ENST00000222145; ENST00000594232; ENST00000599291; ENST00000601530; ENST00000621604; BC028614; OTTHUMT00000466184; OTTHUMT00000466185; OTTHUMT00000466186; OTTHUMT00000466187	RASIP1	Ras interacting protein 1	chr19	-	Multiple_Complex	48720585	48740721
TC1700007771.hg.1	4.71	5.26	0.17	0.25	T	T	-1.46	0.0561	0.3694	0.1062	0.4282	T	NM_178171; ENST00000301659; ENST00000577447; BC109197; OTTHUMT00000446847; OTTHUMT00000446848; uc002htl.1	GSDMA	gasdermin A	chr17	+	Coding	39962973	39977766
TC0800012277.hg.1	4.38	4.92	0.34	0.18	T	T	-1.46	0.092	0.4513	0.0912	0.4033	T	NM_001172357; NM_001172410; NM_003018; ENST00000318561; ENST00000437090; ENST00000518615; ENST00000520605; ENST00000521315; ENST00000522109; ENST00000522630; ENST00000523296; ENST00000524255; BC005913; OTTHUMT00000375364; OTTHUMT00000375365; OTTHUMT00000375366; OTTHUMT00000375367; OTTHUMT00000375369; OTTHUMT00000375370; OTTHUMT00000375371; OTTHUMT00000375372; OTTHUMT00000375373	SFTPC	surfactant protein C	chr8	+	Multiple_Complex	22161655	22164479
TC0100014921.hg.1	5.39	5.93	0.1	0.23	T	T	-1.46	0.0075	0.1433	0.0093	0.1489	T	NM_053274; ENST00000370360; ENST00000463560; ENST00000471465; ENST00000487911; ENST00000495106; ENST00000495852; BC001257; OTTHUMT00000028358; OTTHUMT00000028359; OTTHUMT00000028360; OTTHUMT00000028361; OTTHUMT00000028362; OTTHUMT00000092745	GLMN	glomulin, FKBP associated protein	chr1	-	Multiple_Complex	92246398	92299009
TC1700012266.hg.1	5.21	5.75	0.33	0.31	T	T	-1.46	0.4577	0.7953	0.7479	0.8884	T	ENST00000588805; OTTHUMT00000457809	MEIOC	meiosis specific with coiled-coil domain	chr17	+	NonCoding	44676967	44688018
TC0X00010787.hg.1	5.1	5.65	0.12	0.13	T	T	-1.46	0.0032	0.09	0.0097	0.1523	T	NM_017413; ENST00000429967; BC021104; OTTHUMT00000058207	APLN	apelin	chrX	-	Multiple_Complex	129645259	129654956
TC0700008617.hg.1	3.48	4.02	0.08	0.38	T	T	-1.46	0.015	0.2047	0.0342	0.2718	T	NM_020979; ENST00000444095; ENST00000536178; ENST00000617975; OTTHUMT00000319407; OTTHUMT00000477522; OTTHUMT00000477749	SH2B2	SH2B adaptor protein 2	chr7	+	Multiple_Complex	102285062	102321711
TC1200012576.hg.1	12.22	12.76	0.17	0.28	T	T	-1.46	0.0213	0.24	0.032	0.2639	T	NM_005002; ENST00000266544; ENST00000396655; ENST00000535050; ENST00000535726; ENST00000539573; ENST00000540688; ENST00000542369; ENST00000544675; ENST00000544679; BC009311; BC015837; BC111546; OTTHUMT00000398899; OTTHUMT00000398900; OTTHUMT00000398901; OTTHUMT00000398902; OTTHUMT00000398903; OTTHUMT00000398904; OTTHUMT00000398905; OTTHUMT00000398906; OTTHUMT00000398907	NDUFA9	NADH dehydrogenase (ubiquinone) 1 alpha subcomplex, 9, 39kDa	chr12	+	Multiple_Complex	4649095	4694317
TC1900007352.hg.1	3.27	3.81	0.02	0.43	F	T	-1.46	0.2359	0.6424	0.2484	0.5866	F	NM_000453; ENST00000222248; ENST00000597109; BC105047; BC105049; OTTHUMT00000466690; OTTHUMT00000466691; uc002nhr.4	SLC5A5	solute carrier family 5 (sodium/iodide cotransporter), member 5	chr19	+	Multiple_Complex	17871973	17895174
TC0900009855.hg.1	7.54	8.08	0.17	0.23	T	T	-1.46	0.0362	0.3107	0.0945	0.41	T	NM_001172415; NM_004323; ENST00000379701; ENST00000379704; ENST00000379707; ENST00000467389; ENST00000468274; ENST00000472232; ENST00000473464; ENST00000473781; ENST00000488499; ENST00000493917; BC001936; OTTHUMT00000052042; OTTHUMT00000052044; OTTHUMT00000052046; OTTHUMT00000052047; OTTHUMT00000355734; OTTHUMT00000355735; OTTHUMT00000355737; OTTHUMT00000355738; OTTHUMT00000355739	BAG1	BCL2-associated athanogene	chr9	-	Multiple_Complex	33247820	33264763
TC1000011563.hg.1	3.34	3.88	0.23	0.24	F	T	-1.46	0.1109	0.4882	0.1743	0.5132	F	NM_003015; ENST00000266066; BC050435; OTTHUMT00000049742	SFRP5	secreted frizzled-related protein 5	chr10	-	Coding	97766751	97771999
TC1200011567.hg.1	6.84	7.38	0.2	0.25	T	T	-1.46	0.0203	0.2363	0.0547	0.3253	T	NM_001301036; NM_020698; NR_106998; ENST00000261226; ENST00000548918; ENST00000551457; ENST00000552239; ENST00000616161; BC040535; OTTHUMT00000408113; OTTHUMT00000408114; OTTHUMT00000408115; OTTHUMT00000408116	TMCC3; MIR7844	transmembrane and coiled-coil domain family 3; microRNA 7844	chr12	-	Multiple_Complex	94567124	94650562
TC1200007906.hg.1	8.63	9.18	0.16	0.15	T	T	-1.46	0.0065	0.1335	0.0151	0.1893	T	NM_033276; ENST00000300145; ENST00000546709; ENST00000549257; ENST00000551997; BC012776; BC115381; BC115382; OTTHUMT00000409389; OTTHUMT00000409390; OTTHUMT00000409391; OTTHUMT00000409392	XRCC6BP1	XRCC6 binding protein 1	chr12	+	Multiple_Complex	57941541	57957269
TC0100012272.hg.1	6.48	7.02	0.24	0.26	T	T	-1.46	0.2266	0.6327	0.2309	0.5727	T	NM_001139459; NM_152609; ENST00000366511; ENST00000366512; ENST00000366513; ENST00000483271; BC010228; OTTHUMT00000096672; OTTHUMT00000096780; OTTHUMT00000096781; OTTHUMT00000096782	CNST	consortin, connexin sorting protein	chr1	+	Multiple_Complex	246566337	246668584
TC0800007436.hg.1	3.01	3.55	0.26	0.31	F	F	-1.46	0.3404	0.7296	0.6186	0.8244	F	IKBKB.voAug10-unspliced	IKBKB	Transcript Identified by AceView, Entrez Gene ID(s) 3551	chr8	+	Unassigned	42285555	42286140
TC0X00010917.hg.1	2.74	3.28	0.32	0.59	F	F	-1.46	0.1458	0.5421	0.3176	0.6488	F	NM_001291535; OTTHUMT00000477721	CT45A8	cancer/testis antigen family 45, member A8	chrX	-	Coding	135846498	135854538
TC0X00010918.hg.1	2.74	3.28	0.32	0.59	F	F	-1.46	0.1458	0.5421	0.3176	0.6488	F	NM_001291540; OTTHUMT00000477722	CT45A9	cancer/testis antigen family 45, member A9	chrX	-	Coding	135863776	135871812
TC0800007362.hg.1	8.07	8.61	0.23	0.21	T	T	-1.45	0.0208	0.2379	0.0455	0.3025	T	NM_021623; ENST00000518070; ENST00000518939; ENST00000519640; ENST00000521123; ENST00000521382; ENST00000521746; ENST00000616834; ENST00000616927; ENST00000617275; OTTHUMT00000377068; OTTHUMT00000377069; OTTHUMT00000377070; OTTHUMT00000377071; OTTHUMT00000377072; OTTHUMT00000377073; OTTHUMT00000377074; OTTHUMT00000377076; OTTHUMT00000377247	PLEKHA2	pleckstrin homology domain containing, family A (phosphoinositide binding specific) member 2	chr8	+	Multiple_Complex	38901235	38973911
TC0900011841.hg.1	6.72	7.26	0.65	0.25	T	T	-1.45	0.1582	0.5582	0.1648	0.503	T	NM_001280787; NM_003172; ENST00000371974; ENST00000437995; ENST00000463965; ENST00000495952; ENST00000615505; BC028314; BC071658; OTTHUMT00000054879; OTTHUMT00000054880; OTTHUMT00000054881; OTTHUMT00000054882	SURF1	surfeit 1	chr9	-	Multiple_Complex	133351755	133356676
TC0300013107.hg.1	2.99	3.53	0.17	0.22	F	F	-1.45	0.0074	0.142	0.0197	0.213	F	NM_000340; NM_001278658; NM_001278659; ENST00000314251; ENST00000461867; ENST00000469787; ENST00000471379; ENST00000497642; BC060041; OTTHUMT00000352834; OTTHUMT00000352835; OTTHUMT00000352836; OTTHUMT00000352837; OTTHUMT00000352840	SLC2A2	solute carrier family 2 (facilitated glucose transporter), member 2	chr3	-	Multiple_Complex	170996348	171026979
TC1100012509.hg.1	7.73	8.27	0.56	0.11	T	T	-1.45	0.0562	0.3694	0.1071	0.4295	T	NM_001164277; NM_001164278; NM_001164279; NM_001164280; NM_001467; ENST00000330775; ENST00000357590; ENST00000524428; ENST00000525039; ENST00000525102; ENST00000525372; ENST00000525787; ENST00000526275; ENST00000526626; ENST00000527992; ENST00000529510; ENST00000530407; ENST00000532085; ENST00000532888; ENST00000534384; ENST00000538950; ENST00000545985; BC002400; BC003589; BC014663; BC015650; BC0…	SLC37A4	solute carrier family 37 (glucose-6-phosphate transporter), member 4	chr11	-	Multiple_Complex	119024114	119030906
TC0300012975.hg.1	10.46	11	0.06	0.11	T	T	-1.45	0.0005	0.0319	0.0015	0.061	T	NM_001038628; NM_003781; NM_033167; NM_033168; NM_033169; ENST00000320474; ENST00000392779; ENST00000392781; ENST00000417187; ENST00000460353; ENST00000468268; ENST00000473142; ENST00000473285; ENST00000476999; ENST00000478383; ENST00000484127; ENST00000488170; ENST00000492353; ENST00000494173; ENST00000494818; ENST00000496295; ENST00000497487; ENST00000498216; BC028571; BC047618; OTTHUMT00000353…	B3GALNT1	beta-1,3-N-acetylgalactosaminyltransferase 1 (globoside blood group)	chr3	-	Multiple_Complex	161083883	161105384
TC0900009260.hg.1	7.14	7.68	0.49	0.41	T	T	-1.45	0.1829	0.5894	0.3615	0.6779	T	NM_016219; NR_045720; NR_045721; ENST00000371587; ENST00000371589; ENST00000474902; ENST00000475449; ENST00000480100; ENST00000535028; ENST00000535144; ENST00000536268; ENST00000536349; ENST00000540346; ENST00000540391; ENST00000542372; ENST00000544448; ENST00000545096; ENST00000545539; ENST00000550113; BC002953; BC006079; OTTHUMT00000055291; OTTHUMT00000055292; OTTHUMT00000055293; OTTHUMT0000005…	MAN1B1	mannosidase, alpha, class 1B, member 1	chr9	+	Multiple_Complex	137086927	137109187
TC0300009033.hg.1	9.07	9.6	0.34	0.29	T	T	-1.45	0.0227	0.2489	0.0272	0.2461	T	NM_001145319; NM_001172312; NM_002670; ENST00000337777; ENST00000457734; ENST00000460104; ENST00000461644; ENST00000464320; ENST00000475296; ENST00000476044; ENST00000483373; ENST00000483507; ENST00000495744; ENST00000497002; ENST00000497199; BC031083; OTTHUMT00000354434; OTTHUMT00000354435; OTTHUMT00000354436; OTTHUMT00000354437; OTTHUMT00000354438; OTTHUMT00000354439; OTTHUMT00000354440; OTTHUM…	PLS1	plastin 1	chr3	+	Multiple_Complex	142596387	142713664
TC1000010673.hg.1	2.8	3.34	0.51	0.17	F	T	-1.45	0.3551	0.7383	0.3985	0.7028	F	NM_001142763; NM_001142764; NM_001142765; NM_001142766; NM_001142767; NM_001142768; NM_001142769; NM_001142770; NM_001142771; NM_001142772; NM_001142773; NM_033056; ENST00000320301; ENST00000361849; ENST00000373955; ENST00000373956; ENST00000373957; ENST00000373965; ENST00000395430; ENST00000395432; ENST00000395433; ENST00000395438; ENST00000395440; ENST00000395442; ENST00000395445; ENST000003954…	PCDH15	protocadherin-related 15	chr10	-	Multiple_Complex	53802771	55627942
TC0600007138.hg.1	7.4	7.94	0.26	0.01	T	T	-1.45	0.0331	0.2987	0.0348	0.2747	T	NM_001243076; NM_001949; ENST00000346618; ENST00000535432; ENST00000613242; OTTHUMT00000043828	E2F3	E2F transcription factor 3	chr6	+	Multiple_Complex	20401906	20493715
TC0X00007170.hg.1	3.39	3.92	0.51	0.11	T	T	-1.45	0.0625	0.383	0.145	0.4805	T	NM_001079900; OTTHUMT00000056459	SPACA5B	sperm acrosome associated 5B	chrX	+	Coding	48127221	48132613
TC1700007864.hg.1	3.18	3.72	0.2	0.17	T	T	-1.45	0.0091	0.1586	0.013	0.1778	T	NM_031421; NR_110662; ENST00000377540; ENST00000585530; ENST00000591658; ENST00000593239; ENST00000617460; BC067297; OTTHUMT00000431159; OTTHUMT00000431160; OTTHUMT00000431161; OTTHUMT00000431162	TTC25	tetratricopeptide repeat domain 25	chr17	+	Multiple_Complex	41930623	41965651
TC0400006714.hg.1	3.96	4.5	0.34	0.43	F	T	-1.45	0.0594	0.3767	0.1243	0.4524	F	TADA2B.eAug10-unspliced	TADA2B	Transcript Identified by AceView, Entrez Gene ID(s) 93624	chr4	+	Unassigned	7051054	7051607
TC2000007239.hg.1	8.75	9.28	0.07	0.06	T	T	-1.45	0.0005	0.0343	0.0018	0.0662	T	NM_001258329; NM_001258330; NM_001258331; NM_012156; NM_177996; ENST00000202028; ENST00000338074; ENST00000373941; ENST00000373945; ENST00000373946; ENST00000373950; ENST00000406771; ENST00000427533; ENST00000430276; ENST00000432589; ENST00000432603; ENST00000441639; ENST00000447825; ENST00000451082; ENST00000452261; ENST00000454226; ENST00000479336; ENST00000628415; BC013885; BC040259; OTTHUMT00…	EPB41L1	erythrocyte membrane protein band 4.1-like 1	chr20	+	Multiple_Complex	36091504	36232799
TC0500011220.hg.1	3.16	3.7	0.3	0.4	F	F	-1.45	0.1661	0.568	0.3638	0.6802	F	hsa_circ_0001500	AP3B1	Memczak2013 ALT_ACCEPTOR, ALT_DONOR, coding, INTERNAL, intronic best transcript NM_003664	chr5	-	NonCoding	78003782	78003935
TC1900011946.hg.1	8.56	9.09	0.27	0.18	T	T	-1.45	0.0231	0.2506	0.059	0.3365	T	NM_178820; ENST00000292853; ENST00000509137; ENST00000593847; ENST00000594770; ENST00000595166; ENST00000600828; BC014527; BC030060; OTTHUMT00000463281; OTTHUMT00000463282; OTTHUMT00000463283; OTTHUMT00000463284; OTTHUMT00000463285	FBXO27	F-box protein 27	chr19	-	Multiple_Complex	39024021	39032785
TC1000009025.hg.1	2.96	3.49	0.29	0.1	T	T	-1.45	0.0165	0.2155	0.0244	0.2355	T	NM_001165924; NM_004098; ENST00000442245; ENST00000546446; ENST00000553456; ENST00000616794; OTTHUMT00000050569; OTTHUMT00000406739; OTTHUMT00000469626	EMX2	empty spiracles homeobox 2	chr10	+	Multiple_Complex	117542444	117549546
TC0400007285.hg.1	5.81	6.35	0.15	0.13	T	T	-1.45	0.0413	0.3293	0.0048	0.108	T	NM_001278590; NM_001278591; NM_001278592; NM_006859; NM_194451; ENST00000261434; ENST00000340169; ENST00000381846; ENST00000424936; ENST00000509519; ENST00000513731; ENST00000515061; BC023635; OTTHUMT00000216815; OTTHUMT00000216816; OTTHUMT00000361034; OTTHUMT00000361035; OTTHUMT00000361037; OTTHUMT00000361038; OTTHUMT00000361039	LIAS	lipoic acid synthetase	chr4	+	Multiple_Complex	39459000	39477653
TC0X00010172.hg.1	6.95	7.49	0.17	0.07	T	T	-1.45	0.0067	0.136	0.0027	0.0803	T	NM_030763; ENST00000358130; ENST00000373250; ENST00000430960; ENST00000436386; ENST00000447319; ENST00000451455; ENST00000491275; BC005342; OTTHUMT00000057354; OTTHUMT00000057355; OTTHUMT00000057356; OTTHUMT00000057357; OTTHUMT00000057358; OTTHUMT00000057359; OTTHUMT00000057360; uc004eee.1	HMGN5	high mobility group nucleosome binding domain 5	chrX	-	Multiple_Complex	81113701	81201942
TC0200015919.hg.1	3.13	3.67	0.1	0.18	T	T	-1.45	0.0329	0.2981	0.0901	0.4014	T	NM_000092; ENST00000396625; OTTHUMT00000313770	COL4A4	collagen, type IV, alpha 4	chr2	-	Multiple_Complex	227002711	227164559
TC0100006977.hg.1	6.46	6.99	0.33	0.24	T	T	-1.45	0.3027	0.6996	0.5704	0.7997	T	NM_001136216; NM_001136217; NM_001136218; NM_018022; ENST00000376008; ENST00000376014; ENST00000400796; ENST00000428417; ENST00000434578; ENST00000451326; BC000202; BC000593; BC005177; OTTHUMT00000005698; OTTHUMT00000005699; OTTHUMT00000145238; OTTHUMT00000145239; OTTHUMT00000467178	TMEM51	transmembrane protein 51	chr1	+	Coding	15152532	15220480
TC0400009897.hg.1	4.66	5.19	0.54	0.46	T	T	-1.45	0.5203	0.8296	0.6823	0.8572	T	NM_001099433; NM_001306133; NM_001306134; NM_144720; ENST00000282924; ENST00000409021; ENST00000409371; ENST00000409831; ENST00000410077; ENST00000457227; ENST00000473053; BC047075; OTTHUMT00000246816; OTTHUMT00000246817; OTTHUMT00000329747; OTTHUMT00000329748; OTTHUMT00000329750; OTTHUMT00000358648; OTTHUMT00000368678	JAKMIP1	janus kinase and microtubule interacting protein 1	chr4	-	Multiple_Complex	6026199	6200591
TC1900009076.hg.1	3.6	4.13	0.14	0.19	T	T	-1.45	0.0207	0.2376	0.0472	0.3073	T	NM_003712; NM_177526; NM_177543; ENST00000269812; ENST00000327790; ENST00000434325; ENST00000586998; ENST00000589672; ENST00000591572; ENST00000621795; ENST00000633125; BC002806; OTTHUMT00000451777; OTTHUMT00000451778; OTTHUMT00000451779; OTTHUMT00000451780; OTTHUMT00000458532; OTTHUMT00000474991; OTTHUMT00000475132; OTTHUMT00000485026	PLPP2	phospholipid phosphatase 2	chr19	-	Multiple_Complex	281040	291504
TC0400009033.hg.1	10.6	11.13	0.15	0.1	T	T	-1.45	0.0014	0.0587	0.0018	0.0659	T	NM_001130067; NM_001302692; NM_001302693; NM_001302694; NM_015271; ENST00000338700; ENST00000433687; ENST00000437508; ENST00000441616; ENST00000460908; ENST00000479711; ENST00000482578; ENST00000491446; ENST00000494872; ENST00000496978; ENST00000502281; ENST00000632856; BC011052; OTTHUMT00000342649; OTTHUMT00000342650; OTTHUMT00000342652; OTTHUMT00000342667; OTTHUMT00000342668; OTTHUMT00000342669…	TRIM2	tripartite motif containing 2	chr4	+	Multiple_Complex	153152342	153339322
TC1100007006.hg.1	4.69	5.22	0.17	0.14	T	T	-1.45	0.0969	0.4638	0.1775	0.5175	T	NM_001144071; NM_144972; ENST00000280706; ENST00000396213; ENST00000615355; BC014340; OTTHUMT00000395903; OTTHUMT00000395904	LDHAL6A	lactate dehydrogenase A-like 6A	chr11	+	Coding	18455824	18479600
TC0600007687.hg.1	6.92	7.46	0.21	0.77	T	T	-1.45	0.7944	0.9415	0.4274	0.7209	T	NM_002931; ENST00000374656; ENST00000478431; BC002922; BC051866; OTTHUMT00000076609; OTTHUMT00000076610	RING1	ring finger protein 1	chr6	+	Multiple_Complex	33208495	33212722
TC1600008147.hg.1	5.5	6.04	0.32	0.33	T	T	-1.45	0.1616	0.5626	0.2779	0.6147	T	NM_001185057; NM_001276307; NM_001276309; NM_001276311; NM_001276312; NM_001276319; NM_003946; ENST00000268605; ENST00000563258; ENST00000563439; ENST00000564053; ENST00000564860; ENST00000564992; ENST00000565560; ENST00000565645; ENST00000566871; ENST00000568086; ENST00000568146; ENST00000568199; ENST00000568503; BC012798; OTTHUMT00000422736; OTTHUMT00000422737; OTTHUMT00000422738; OTTHUMT000004…	NOL3	nucleolar protein 3 (apoptosis repressor with CARD domain)	chr16	+	Multiple_Complex	67170154	67175737
TC1800006882.hg.1	12.69	13.22	0.17	0.11	T	T	-1.45	0.0008	0.0437	0.0018	0.0662	T	NM_001100619; NM_001256438; NM_138375; NR_023359; ENST00000256925; ENST00000400473; ENST00000420687; ENST00000578052; ENST00000579963; ENST00000580153; ENST00000580644; ENST00000582882; ENST00000583220; ENST00000585061; BC037218; OTTHUMT00000445195; OTTHUMT00000445196; OTTHUMT00000445197; OTTHUMT00000445198; OTTHUMT00000445199; OTTHUMT00000445200; OTTHUMT00000445201; OTTHUMT00000445202; OTTHUMT00…	CABLES1	Cdk5 and Abl enzyme substrate 1	chr18	+	Multiple_Complex	23134564	23260470
TC0X00007053.hg.1	7.45	7.98	0.21	0.23	T	T	-1.45	0.0284	0.278	0.0138	0.1818	T	NM_000240; NM_001270458; ENST00000338702; ENST00000490604; ENST00000497485; ENST00000542639; BC008064; BC044787; OTTHUMT00000056300; OTTHUMT00000056301; OTTHUMT00000056302	MAOA	monoamine oxidase A	chrX	+	Multiple_Complex	43654907	43746824
TC1900012038.hg.1	3.22	3.75	0.33	0.41	F	F	-1.45	0.3147	0.709	0.4024	0.7052	F	NM_024318; NR_104098; OTTHUMT00000142876; OTTHUMT00000156168; OTTHUMT00000313725; OTTHUMT00000313726	LILRA6	leukocyte immunoglobulin-like receptor, subfamily A (with TM domain), member 6	chr19	-	Multiple_Complex	54236592	54242791
TC0100008879.hg.1	4.31	4.84	0.4	0.11	F	T	-1.45	0.0529	0.3625	0.1268	0.4566	F	NM_001010971; NM_001134663; NM_001134664; ENST00000370668; ENST00000370669; ENST00000370670; ENST00000370671; ENST00000370673; ENST00000394834; ENST00000454967; ENST00000463429; ENST00000479082; OTTHUMT00000027241; OTTHUMT00000027242; OTTHUMT00000027243; OTTHUMT00000027244; OTTHUMT00000027245; OTTHUMT00000027246; OTTHUMT00000027247; OTTHUMT00000337355; OTTHUMT00000337356; uc001djr.3	SAMD13	sterile alpha motif domain containing 13	chr1	+	Multiple_Complex	84298366	84389957
TC0700012909.hg.1	4.22	4.75	0.34	0.21	T	T	-1.45	0.1313	0.5213	0.1456	0.4817	T	NM_001005328; NR_033942; ENST00000493325; BC136704; BC136711; OTTHUMT00000349979	OR2A7; ARHGEF34P	olfactory receptor, family 2, subfamily A, member 7; Rho guanine nucleotide exchange factor 34, pseudogene	chr7	-	Multiple_Complex	144258607	144286966
TC1400008589.hg.1	3.9	4.43	0.09	0.33	T	T	-1.44	0.0447	0.3404	0.1197	0.4466	T	NM_001109997; ENST00000344581; BC146951; BC146954; BC151130; OTTHUMT00000411038; uc010tli.2	KLHL33	kelch-like family member 33	chr14	-	Coding	20428811	20435642
TC0300012781.hg.1	12.7	13.23	0.14	0.04	T	T	-1.44	0.002	0.0725	0.0068	0.1263	T	NM_001168278; NM_001168280; NM_015472; ENST00000360632; ENST00000460517; ENST00000465804; ENST00000467467; ENST00000471586; ENST00000472417; ENST00000474080; ENST00000475579; ENST00000479238; ENST00000485244; ENST00000485352; ENST00000494754; BC014052; OTTHUMT00000356498; OTTHUMT00000356499; OTTHUMT00000356500; OTTHUMT00000356501; OTTHUMT00000356503; OTTHUMT00000356504; OTTHUMT00000356505; OTTHUM…	WWTR1	WW domain containing transcription regulator 1	chr3	-	Multiple_Complex	149517235	149736714
TC1700010677.hg.1	13.24	13.77	0.03	0.04	T	T	-1.44	0.0004	0.0285	0.0008	0.0431	T	NM_002276; ENST00000361566; ENST00000455635; ENST00000462611; ENST00000468880; ENST00000471565; ENST00000479031; ENST00000593096; BC002539; BC007628; BC010409; BC067744; BC084574; OTTHUMT00000257285; OTTHUMT00000257891; OTTHUMT00000257892; OTTHUMT00000257893; OTTHUMT00000257894; OTTHUMT00000257895; OTTHUMT00000448597	KRT19	keratin 19, type I	chr17	-	Multiple_Complex	41523617	41528389
TC1200012256.hg.1	5.09	5.62	0.36	0.44	T	T	-1.44	0.2473	0.6532	0.3267	0.655	T	NM_001243013; NM_001243014; NM_019624; NM_019625; NM_203444; ENST00000280560; ENST00000344275; ENST00000346530; ENST00000392439; ENST00000426173; ENST00000442028; ENST00000442833; ENST00000536976; ENST00000537276; ENST00000538895; ENST00000540285; ENST00000540971; ENST00000541424; ENST00000541983; ENST00000542448; ENST00000542678; ENST00000543935; ENST00000545373; ENST00000546077; ENST00000546289…	ABCB9	ATP binding cassette subfamily B member 9	chr12	-	Multiple_Complex	122920951	122981649
TC0300013955.hg.1	2.82	3.35	0.68	0.32	F	T	-1.44	0.1447	0.5407	0.2638	0.601	F	ENST00000466511; ENST00000474607; ENST00000497570; OTTHUMT00000340784; OTTHUMT00000340785; OTTHUMT00000340800	ZNF385D	zinc finger protein 385D	chr3	-	Multiple_Complex	21877840	22373321
TC0800006439.hg.1	4.35	4.88	0.25	0.63	T	T	-1.44	0.3258	0.7182	0.2297	0.5716	T	NM_001042415; NM_001042416; NM_001287254; NM_001287255; NM_001287256; NM_001287399; NM_173539; ENST00000308811; ENST00000320552; ENST00000398612; ENST00000518320; ENST00000518414; ENST00000521145; ENST00000521238; ENST00000521270; ENST00000522866; ENST00000523162; ENST00000523333; ENST00000523418; BC026190; OTTHUMT00000195858; OTTHUMT00000376341; OTTHUMT00000376342; OTTHUMT00000376343; OTTHUMT000…	ZNF596	zinc finger protein 596	chr8	+	Multiple_Complex	232137	247342
TC1000011548.hg.1	3.86	4.39	0.36	0.39	T	T	-1.44	0.0532	0.3631	0.0842	0.3905	T	hsa_circ_0092335	RRP12	Zhang2013 ALT_ACCEPTOR, ALT_DONOR, coding, INTERNAL, intronic best transcript NM_015179	chr10	-	NonCoding	97363219	97363418
TC0300009609.hg.1	11.23	11.76	0.13	0.14	T	T	-1.44	0.0149	0.2041	0.027	0.2452	T	NM_004301; NM_177989; NM_178042; ENST00000392662; ENST00000429709; ENST00000450518; ENST00000461125; ENST00000467383; ENST00000467615; ENST00000468767; ENST00000479056; ENST00000484312; ENST00000486471; ENST00000487978; ENST00000490364; ENST00000491202; ENST00000494843; BC000949; BC001391; BC036371; OTTHUMT00000349599; OTTHUMT00000349600; OTTHUMT00000349604; OTTHUMT00000349605; OTTHUMT00000349606…	ACTL6A	actin-like 6A	chr3	+	Multiple_Complex	179562880	179588420
TC0800010553.hg.1	10.23	10.76	0.19	0.07	T	T	-1.44	0.0052	0.1188	0.0067	0.1261	T	NM_001144772; NM_003580; ENST00000038176; ENST00000427130; ENST00000517612; ENST00000518159; ENST00000518229; ENST00000519166; ENST00000519174; ENST00000519227; ENST00000519858; ENST00000519871; ENST00000521712; ENST00000521972; ENST00000522645; ENST00000523106; ENST00000523177; ENST00000523982; ENST00000524148; BC041124; OTTHUMT00000378384; OTTHUMT00000378385; OTTHUMT00000378386; OTTHUMT00000378…	NSMAF	neutral sphingomyelinase activation associated factor	chr8	-	Multiple_Complex	58583504	58659845
TC1100012949.hg.1	10.92	11.45	0.15	0.09	T	T	-1.44	0.002	0.0721	0.0029	0.0824	T	NM_003641; ENST00000328221; ENST00000408968; ENST00000525554; ENST00000528780; BC000897; OTTHUMT00000383595; OTTHUMT00000386371; OTTHUMT00000386372; OTTHUMT00000386373	IFITM1	interferon induced transmembrane protein 1	chr11	+	Multiple_Complex	313506	315272
TC0300013108.hg.1	7.18	7.71	0.17	0.1	T	T	-1.44	0.0026	0.0809	0.0009	0.0473	T	NM_001161560; NM_001161561; NM_001161562; NM_001161563; NM_001161564; NM_001161565; NM_001161566; NM_015028; NR_027767; ENST00000284483; ENST00000341852; ENST00000357327; ENST00000436636; ENST00000459881; ENST00000460047; ENST00000464785; ENST00000465393; ENST00000468757; ENST00000470834; ENST00000475336; ENST00000484051; ENST00000487846; ENST00000488470; ENST00000496492; BC150256; OTTHUMT0000035…	TNIK	TRAF2 and NCK interacting kinase	chr3	-	Multiple_Complex	171061339	171460408
TC1700008441.hg.1	4.39	4.92	0.33	0.09	T	T	-1.44	0.0923	0.4515	0.1531	0.4894	T	PPM1E.cAug10-unspliced	PPM1E	Transcript Identified by AceView, Entrez Gene ID(s) 22843	chr17	+	Unassigned	58756757	58758478
TC1500009438.hg.1	5.49	6.02	0.37	0.14	T	T	-1.44	0.084	0.434	0.2042	0.5473	T	NM_001143917; NM_153374; ENST00000267838; ENST00000454181; ENST00000558126; ENST00000560491; BC022075; BC033515; OTTHUMT00000254741; OTTHUMT00000419217; OTTHUMT00000419218; OTTHUMT00000419219	LYSMD2	LysM, putative peptidoglycan-binding, domain containing 2	chr15	-	Coding	51723011	51751585
TC1700010540.hg.1	9.61	10.14	0.42	0.12	T	T	-1.44	0.2813	0.6847	0.4691	0.7453	T	NM_007144; ENST00000610747; ENST00000611883; ENST00000616129; ENST00000616199; ENST00000618506; ENST00000618941; ENST00000620225; BC004858; BC024255; OTTHUMT00000477447; OTTHUMT00000477448; OTTHUMT00000477449; OTTHUMT00000477450; OTTHUMT00000477451; OTTHUMT00000477452	PCGF2	polycomb group ring finger 2	chr17	-	Coding	38733897	38749817
TC0300011852.hg.1	3.11	3.64	0.37	0.23	F	F	-1.44	0.0349	0.3061	0.0599	0.3388	F	NM_016247; ENST00000193391; OTTHUMT00000353256	IMPG2	interphotoreceptor matrix proteoglycan 2	chr3	-	Multiple_Complex	101222546	101320598
TC1700008794.hg.1	10.89	11.41	0.24	0.21	T	T	-1.44	0.0054	0.121	0.0156	0.193	T	NM_000346; ENST00000245479; BC007951; BC056420; OTTHUMT00000389032	SOX9	SRY box 9	chr17	+	Multiple_Complex	72121020	72126420
TC0900012076.hg.1	9.49	10.02	0.35	0.11	T	T	-1.44	0.0154	0.2078	0.0215	0.2221	T	NM_138462; ENST00000298585; ENST00000471957; BC012948; OTTHUMT00000055356; OTTHUMT00000055357	ZMYND19	zinc finger, MYND-type containing 19	chr9	-	Multiple_Complex	137582079	137590490
TC2200007655.hg.1	5.82	6.34	0.7	0.18	T	T	-1.44	0.0547	0.3659	0.0853	0.3926	T	NM_001001928; NM_005036; ENST00000262735; ENST00000402126; ENST00000407236; ENST00000415785; ENST00000420804; ENST00000440343; ENST00000460086; ENST00000481567; ENST00000484619; ENST00000493286; ENST00000496865; ENST00000624793; OTTHUMT00000318129; OTTHUMT00000318747; OTTHUMT00000318748; OTTHUMT00000318749; OTTHUMT00000318750; OTTHUMT00000318751; OTTHUMT00000318752; OTTHUMT00000318753; OTTHUMT000…	PPARA	peroxisome proliferator-activated receptor alpha	chr22	+	Multiple_Complex	46150521	46243756
TC0800007665.hg.1	4.43	4.95	0.4	0.16	T	T	-1.44	0.0507	0.3569	0.0444	0.3008	T	NM_006269; ENST00000220676; OTTHUMT00000378532; uc003xsd.1	RP1	retinitis pigmentosa 1 (autosomal dominant)	chr8	+	Multiple_Complex	54593710	54630834
TC0300009916.hg.1	8.18	8.71	0.18	0.17	T	T	-1.44	0.0076	0.1438	0.021	0.2194	T	NM_005524; ENST00000232424; ENST00000476918; BC039152; OTTHUMT00000342632; OTTHUMT00000342633	HES1	hes family bHLH transcription factor 1	chr3	+	Multiple_Complex	194136142	194138732
TC0300013381.hg.1	5.78	6.31	0.44	0.37	T	T	-1.44	0.2275	0.6333	0.2164	0.559	T	NM_033259; ENST00000296238; BC105077; BC105079; OTTHUMT00000346010	CAMK2N2	calcium/calmodulin-dependent protein kinase II inhibitor 2	chr3	-	Multiple_Complex	184259213	184261463
TC0100011812.hg.1	5.44	5.97	0.25	0.15	T	T	-1.44	0.003	0.0878	0.0023	0.0752	T	NM_020247; ENST00000366777; ENST00000366778; ENST00000366779; ENST00000476488; ENST00000478406; ENST00000479852; ENST00000485462; ENST00000485677; ENST00000489044; BC005171; BC129930; OTTHUMT00000091709; OTTHUMT00000091712; OTTHUMT00000091713; OTTHUMT00000091714; OTTHUMT00000091715; OTTHUMT00000091716; OTTHUMT00000091717; OTTHUMT00000091718; OTTHUMT00000098815	ADCK3	aarF domain containing kinase 3	chr1	+	Multiple_Complex	226897536	226987545
TC0700011502.hg.1	8.93	9.46	0.25	0.15	T	T	-1.44	0.0028	0.0847	0.0074	0.1323	T	NM_001145364; NM_001301058; NM_148912; NM_148913; NR_026910; NR_026912; ENST00000222800; ENST00000357419; ENST00000395147; ENST00000412965; ENST00000437775; ENST00000437891; ENST00000458339; ENST00000462381; ENST00000468331; ENST00000468998; ENST00000474130; ENST00000480445; ENST00000486114; ENST00000497897; BC008251; BC067750; OTTHUMT00000252306; OTTHUMT00000348051; OTTHUMT00000348052; OTTHUMT00…	ABHD11	abhydrolase domain containing 11	chr7	-	Multiple_Complex	73736094	73738867
TC1000012117.hg.1	3.05	3.57	0.58	0.49	F	T	-1.44	0.9346	0.9836	0.9612	0.9836	F	NM_001270764; NM_001270765; NM_014863; NM_015892; ENST00000346248; ENST00000435907; ENST00000462406; ENST00000476765; ENST00000628426; BC027908; BC050540; BC075813; OTTHUMT00000050856; OTTHUMT00000050857; OTTHUMT00000050858; OTTHUMT00000483254	CHST15	carbohydrate (N-acetylgalactosamine 4-sulfate 6-O) sulfotransferase 15	chr10	-	Multiple_Complex	124007666	124093607
TC1300009898.hg.1	5	5.53	0.24	0.29	T	T	-1.44	0.0529	0.3625	0.0466	0.3051	T	NM_001286732; NM_001286733; NM_024719; ENST00000326039; ENST00000375430; ENST00000375431; ENST00000476439; ENST00000620217; BC112123; BC112125; OTTHUMT00000045881; OTTHUMT00000045882; OTTHUMT00000045883	GRTP1	growth hormone regulated TBC protein 1	chr13	-	Multiple_Complex	113324164	113364148
TC0200014790.hg.1	5.29	5.81	0.32	0.18	T	T	-1.44	0.1096	0.4866	0.2555	0.5932	T	NM_001303422; NM_004490; ENST00000263915; ENST00000424693; ENST00000446413; ENST00000469573; ENST00000488342; ENST00000497306; BC053559; OTTHUMT00000255180; OTTHUMT00000333140; OTTHUMT00000333195; OTTHUMT00000333196; OTTHUMT00000333197; OTTHUMT00000333198	GRB14	growth factor receptor bound protein 14	chr2	-	Multiple_Complex	164492406	164621850
TC1100011350.hg.1	3.93	4.45	0.15	0.19	T	T	-1.44	0.0163	0.2141	0.0475	0.308	T	NM_000695; NM_001031615; ENST00000349015; ENST00000525827; ENST00000528756; ENST00000530069; ENST00000531248; ENST00000531881; ENST00000533962; ENST00000534425; BC007685; OTTHUMT00000394004; OTTHUMT00000394006; OTTHUMT00000394007; OTTHUMT00000394008; OTTHUMT00000394009; OTTHUMT00000394010; OTTHUMT00000394011	ALDH3B2	aldehyde dehydrogenase 3 family, member B2	chr11	-	Multiple_Complex	67662162	67681214
TC0200014728.hg.1	8.51	9.03	0.16	0.1	T	T	-1.44	0.0027	0.0832	0.0057	0.1161	T	NM_001198759; NM_001198760; NM_001198763; NM_001198764; NM_002349; NM_014880; ENST00000259053; ENST00000263636; ENST00000429078; ENST00000471164; ENST00000480212; ENST00000484559; ENST00000492955; ENST00000504764; ENST00000505052; ENST00000553424; BC020646; OTTHUMT00000255035; OTTHUMT00000333760; OTTHUMT00000333761; OTTHUMT00000333817; OTTHUMT00000333818; OTTHUMT00000333819; OTTHUMT00000365654; O…	LY75-CD302; CD302; LY75	LY75-CD302 readthrough; CD302 molecule; lymphocyte antigen 75	chr2	-	Multiple_Complex	159768628	159904756
TC1200010702.hg.1	12.92	13.45	0.15	0.09	T	T	-1.44	0.0032	0.0912	0.0106	0.1602	T	NM_001031628; NM_001033873; ENST00000380103; ENST00000398453; ENST00000603798; ENST00000603838; ENST00000603864; ENST00000604188; ENST00000605426; ENST00000605627; BC008712; BC120965; BC120966; OTTHUMT00000469789; OTTHUMT00000469790; OTTHUMT00000469791; OTTHUMT00000469792; OTTHUMT00000469793; OTTHUMT00000469794; OTTHUMT00000469795; OTTHUMT00000469796	SMAGP	small cell adhesion glycoprotein	chr12	-	Multiple_Complex	51244558	51270890
TC1200007505.hg.1	12.39	12.91	0.13	0.06	T	T	-1.44	0.0008	0.0444	0.0005	0.0361	T	NM_000289; NM_001166686; NM_001166687; NM_001166688; ENST00000312352; ENST00000340802; ENST00000359794; ENST00000546465; ENST00000546755; ENST00000546964; ENST00000547066; ENST00000547148; ENST00000547581; ENST00000547587; ENST00000548288; ENST00000548345; ENST00000548720; ENST00000549003; ENST00000549022; ENST00000549366; ENST00000549941; ENST00000550257; ENST00000550345; ENST00000550802; ENST00…	PFKM	phosphofructokinase, muscle	chr12	+	Multiple_Complex	48105139	48146404
TC0900008467.hg.1	5.6	6.12	0.23	0.18	T	T	-1.44	0.0102	0.1693	0.0312	0.2622	T	NM_001287036; NM_001287038; NM_133465; ENST00000337530; ENST00000374244; ENST00000536272; BC105048; BC113515; BC143424; OTTHUMT00000053690; OTTHUMT00000053691	KIAA1958	KIAA1958	chr9	+	Multiple_Complex	112486847	112669397
TC1900011637.hg.1	5.2	5.73	0.26	0.51	T	T	-1.44	0.8112	0.9465	0.5114	0.7682	T	NM_001267033; NM_003422; NM_198055; ENST00000215057; ENST00000594108; ENST00000594234; ENST00000595245; ENST00000596039; ENST00000599369; ENST00000600004; ENST00000600048; BC007777; OTTHUMT00000467110; OTTHUMT00000467111; OTTHUMT00000467112; OTTHUMT00000467113; OTTHUMT00000467114; OTTHUMT00000467115; OTTHUMT00000467116; OTTHUMT00000467117	MZF1	myeloid zinc finger 1	chr19	-	Multiple_Complex	58561917	58573575
TC0700011162.hg.1	8.48	9	0.11	0.17	T	T	-1.44	0.0067	0.136	0.0101	0.1558	T	NM_004577; ENST00000275605; ENST00000395471; ENST00000413218; ENST00000416592; ENST00000419984; ENST00000421312; ENST00000421626; ENST00000424596; ENST00000427797; ENST00000437355; ENST00000459834; ENST00000472276; BC063614; OTTHUMT00000251528; OTTHUMT00000343304; OTTHUMT00000343305; OTTHUMT00000343306; OTTHUMT00000343307; OTTHUMT00000343308; OTTHUMT00000343309; OTTHUMT00000343310; OTTHUMT0000034…	PSPH	phosphoserine phosphatase	chr7	-	Multiple_Complex	56011051	56051604
TC2000007486.hg.1	4.75	5.27	0.1	0.32	T	T	-1.44	0.0269	0.2696	0.0402	0.2896	T	NM_001281448; NM_001281449; NM_014276; ENST00000343694; ENST00000372741; ENST00000372743; ENST00000464504; ENST00000622729; OTTHUMT00000080389; OTTHUMT00000080390; OTTHUMT00000080391; OTTHUMT00000080392; OTTHUMT00000473986	RBPJL	recombination signal binding protein for immunoglobulin kappa J region-like	chr20	+	Multiple_Complex	45306843	45317824
TC0100012176.hg.1	3.72	4.24	0.22	0.24	F	T	-1.44	0.016	0.2127	0.0346	0.2739	F	NM_001290693; ENST00000419583; OTTHUMT00000096183	BECN2	beclin 2	chr1	+	Coding	241957767	241959062
TC1700009520.hg.1	4.96	5.48	0.26	0.33	T	T	-1.44	0.0445	0.3396	0.0695	0.3603	T	NM_001140; ENST00000293761; ENST00000570836; ENST00000572265; ENST00000573740; ENST00000574640; ENST00000576394; ENST00000576572; BC029032; OTTHUMT00000207487; OTTHUMT00000439134; OTTHUMT00000439135; OTTHUMT00000439137; OTTHUMT00000439138; OTTHUMT00000439139	ALOX15	arachidonate 15-lipoxygenase	chr17	-	Multiple_Complex	4630902	4642294
TC0300012527.hg.1	11.21	11.73	0.06	0.07	T	T	-1.44	0.0015	0.0611	0.0048	0.1076	T	NM_001145417; NM_018133; ENST00000309993; ENST00000434835; ENST00000473093; ENST00000481989; ENST00000491050; BC093764; BC093790; OTTHUMT00000357347; OTTHUMT00000357348; OTTHUMT00000357349; OTTHUMT00000357350; OTTHUMT00000357351	MSL2	male-specific lethal 2 homolog (Drosophila)	chr3	-	Coding	136148918	136197241
TC1400009108.hg.1	9.29	9.81	0.02	0.07	T	T	-1.44	0.047	0.3468	0.0146	0.1863	T	NM_001197330; NM_001197331; NM_002692; ENST00000216367; ENST00000539565; ENST00000553805; ENST00000553850; ENST00000554377; ENST00000554396; ENST00000554671; ENST00000554851; ENST00000555724; ENST00000556584; ENST00000556937; BC112962; BC126218; BC126220; OTTHUMT00000410510; OTTHUMT00000410511; OTTHUMT00000410512; OTTHUMT00000410513; OTTHUMT00000410514; OTTHUMT00000410515; OTTHUMT00000410516; OTT…	POLE2	polymerase (DNA directed), epsilon 2, accessory subunit	chr14	-	Multiple_Complex	49643552	49688422
TC0200011103.hg.1	3.28	3.8	0.53	0.15	T	T	-1.43	0.3968	0.762	0.5757	0.8027	T	NM_001195129; ENST00000449534; ENST00000602410; ENST00000617714; OTTHUMT00000330741; OTTHUMT00000468006	PRSS56	protease, serine, 56	chr2	+	Multiple_Complex	232520463	232525804
TC1100006707.hg.1	3.28	3.8	0.4	0.63	F	F	-1.43	0.774	0.9329	0.2129	0.5552	F	NM_001005174; ENST00000317037; BC140732; OTTHUMT00000401143	OR52N2	olfactory receptor, family 52, subfamily N, member 2	chr11	+	Coding	5820314	5821348
TC0700008430.hg.1	8.57	9.09	0.19	0.03	T	T	-1.43	0.0088	0.1554	0.0017	0.0632	T	NM_020186; ENST00000360382; ENST00000432641; ENST00000479853; ENST00000489852; BC020621; BC022858	SDHAF3	succinate dehydrogenase complex assembly factor 3	chr7	+	Multiple_Complex	97116590	97181763
TC0700013338.hg.1	8.31	8.83	0.3	0.04	T	T	-1.43	0.1208	0.5044	0.1121	0.4371	T	NM_138426; ENST00000223145; ENST00000414914; ENST00000430798; ENST00000438949; ENST00000460897; ENST00000470583; ENST00000474269; ENST00000482540; ENST00000489405; ENST00000491947; ENST00000492797; ENST00000496617; BC050291; OTTHUMT00000324672; OTTHUMT00000324673; OTTHUMT00000324674; OTTHUMT00000324798; OTTHUMT00000324799; OTTHUMT00000324800; OTTHUMT00000324801; OTTHUMT00000324802; OTTHUMT0000032…	GLCCI1	glucocorticoid induced 1	chr7	+	Multiple_Complex	7968743	8094272
TC0100014762.hg.1	9.24	9.76	0.07	0.16	T	T	-1.43	0.0155	0.2081	0.0344	0.2728	T	NM_001166293; NM_001166294; NM_001166295; NM_001166417; NM_014021; ENST00000342203; ENST00000422026; ENST00000437941; ENST00000459708; ENST00000460500; ENST00000476905; ENST00000481102; ENST00000490476; ENST00000603677; ENST00000605755; BC033637; BC064389; OTTHUMT00000027469; OTTHUMT00000027470; OTTHUMT00000027471; OTTHUMT00000027472; OTTHUMT00000027473; OTTHUMT00000092675; OTTHUMT00000092676; OT…	SSX2IP	synovial sarcoma, X breakpoint 2 interacting protein	chr1	-	Multiple_Complex	84643707	84690803
TC0300012814.hg.1	9.21	9.73	0.21	0.07	T	T	-1.43	0.0078	0.146	0.0005	0.0338	T	NM_023915; ENST00000260843; ENST00000629077; BC112941; BC117565; BC132888; BC132890	GPR87	G protein-coupled receptor 87	chr3	-	Multiple_Complex	151294086	151316952
TC0100013409.hg.1	6.2	6.72	0.45	0.09	T	T	-1.43	0.0264	0.2677	0.0749	0.373	T	NM_022078; ENST00000361720; ENST00000445019; ENST00000450844; BC007767; OTTHUMT00000012181; OTTHUMT00000012182; OTTHUMT00000012183	GPATCH3	G-patch domain containing 3	chr1	-	Multiple_Complex	26890488	26900471
TC1000011579.hg.1	4.63	5.15	0.77	0.42	T	T	-1.43	0.1994	0.6063	0.3245	0.6536	T	NM_000195; NM_001311345; NM_182639; NR_039833; ENST00000325103; ENST00000338546; ENST00000359632; ENST00000361490; ENST00000414009; ENST00000462743; ENST00000465957; ENST00000467246; ENST00000470095; ENST00000474873; ENST00000478087; ENST00000480020; ENST00000497527; ENST00000498219; ENST00000578185; ENST00000613394; OTTHUMT00000049768; OTTHUMT00000049769; OTTHUMT00000049770; OTTHUMT00000049771; …	HPS1; MIR4685	Hermansky-Pudlak syndrome 1; microRNA 4685	chr10	-	Multiple_Complex	98416198	98446963
TC0600011487.hg.1	3.73	4.25	0.11	0.2	T	T	-1.43	0.0539	0.3649	0.0104	0.1584	T	ENST00000375007; ENST00000375015; ENST00000442822; ENST00000447241; ENST00000527965; ENST00000532023; ENST00000533191; ENST00000534588; ENST00000612031; ENST00000617061; BC034774; OTTHUMT00000076177; OTTHUMT00000076178; OTTHUMT00000383393; OTTHUMT00000383394; OTTHUMT00000383395; OTTHUMT00000383396; OTTHUMT00000383397	C6orf10	chromosome 6 open reading frame 10	chr6	-	Coding	32288526	32371912
TC0200015578.hg.1	9.44	9.96	0.2	0.17	T	T	-1.43	0.0134	0.1957	0.0116	0.1681	T	NM_001282386; NM_001282387; NM_005896; ENST00000345146; ENST00000415282; ENST00000415913; ENST00000417583; ENST00000446179; ENST00000451391; ENST00000462386; ENST00000481557; ENST00000484575; BC012846; BC093020; OTTHUMT00000256475; OTTHUMT00000336669; OTTHUMT00000336670; OTTHUMT00000336672; OTTHUMT00000336673; OTTHUMT00000336674; OTTHUMT00000336675; OTTHUMT00000336676; OTTHUMT00000336678	IDH1	isocitrate dehydrogenase 1 (NADP+)	chr2	-	Multiple_Complex	208236227	208266074
TC2100006784.hg.1	3.48	4	0.07	0.1	F	T	-1.43	0.0011	0.0517	0.0015	0.0611	F	NM_001270407; NM_001270408; NM_021219; NR_072999; ENST00000312957; ENST00000400532; ENST00000460679; ENST00000471689; ENST00000477351; ENST00000480456; ENST00000492962; BC017779; OTTHUMT00000171347; OTTHUMT00000171349; OTTHUMT00000171352; OTTHUMT00000171353; OTTHUMT00000171354; OTTHUMT00000171355	JAM2	junctional adhesion molecule 2	chr21	+	Multiple_Complex	25639272	25717562
TC0800008120.hg.1	6.49	7.01	0.42	0.61	T	T	-1.43	0.1818	0.5884	0.1722	0.511	T	NM_033402; ENST00000360375; ENST00000414626; ENST00000517875; ENST00000522567; ENST00000522770; ENST00000523669; BC030701; OTTHUMT00000380267; OTTHUMT00000380268; OTTHUMT00000380269; OTTHUMT00000380270; OTTHUMT00000380271; OTTHUMT00000380272	LRRCC1	leucine rich repeat and coiled-coil centrosomal protein 1	chr8	+	Multiple_Complex	85107088	85146079
TC1700009492.hg.1	6.51	7.03	0.08	0.19	T	T	-1.43	0.0056	0.1236	0.0084	0.1419	T	NM_032294; NM_172206; NM_172207; ENST00000158166; ENST00000348335; ENST00000381769; ENST00000573483; BC031647; BC043487; OTTHUMT00000207454; OTTHUMT00000207455; OTTHUMT00000207456; OTTHUMT00000438389	CAMKK1	calcium/calmodulin-dependent protein kinase kinase 1, alpha	chr17	-	Multiple_Complex	3860315	3894891
TC0100014768.hg.1	4.28	4.8	0.15	0.26	T	T	-1.43	0.0085	0.1528	0.0259	0.2406	T	NM_153259; ENST00000284027; ENST00000370608; ENST00000463065; ENST00000530971; ENST00000531325; ENST00000531874; BC104891; BC104893; OTTHUMT00000027567; OTTHUMT00000027568; OTTHUMT00000382116; OTTHUMT00000382117; OTTHUMT00000382118; OTTHUMT00000382119	MCOLN2	mucolipin 2	chr1	-	Multiple_Complex	84925583	84997122
TC1200010490.hg.1	8.56	9.08	0.24	0.26	T	T	-1.43	0.0631	0.3838	0.153	0.4894	T	NM_001145107; NM_001145108; NM_001145109; NM_001145110; NM_006159; ENST00000333837; ENST00000395487; ENST00000429094; ENST00000437801; ENST00000452445; ENST00000546415; ENST00000547172; ENST00000547636; ENST00000547751; ENST00000548531; ENST00000548826; ENST00000549027; ENST00000549668; ENST00000550139; ENST00000550313; ENST00000550462; ENST00000551601; ENST00000551949; ENST00000552993; ENST00000…	NELL2	neural EGFL like 2	chr12	-	Multiple_Complex	44508275	44921848
TC1700009900.hg.1	3.82	4.33	0.52	0.25	T	T	-1.43	0.162	0.5632	0.3328	0.6589	T	NM_020653; ENST00000395824; ENST00000395825; ENST00000448349; ENST00000461555; ENST00000498796; ENST00000578303; BC101487; BC113363; OTTHUMT00000130503; OTTHUMT00000130504; OTTHUMT00000130505; OTTHUMT00000130506; OTTHUMT00000346761; OTTHUMT00000445924	ZNF287	zinc finger protein 287	chr17	-	Multiple_Complex	16550317	16569206
TC1100010688.hg.1	9.65	10.17	0.08	0.12	T	T	-1.43	0.0095	0.1616	0.0225	0.2268	T	NM_001101802; NM_016621; ENST00000323180; ENST00000418153; ENST00000524497; ENST00000525438; ENST00000525676; ENST00000525679; ENST00000527401; ENST00000527753; ENST00000527782; ENST00000528893; ENST00000529734; ENST00000529782; ENST00000530312; ENST00000530587; ENST00000531959; ENST00000532010; ENST00000532028; ENST00000532883; ENST00000533757; ENST00000534724; ENST00000534766; BC015714; OTTHUMT…	PHF21A	PHD finger protein 21A	chr11	-	Multiple_Complex	45929319	46121434
TC0300013859.hg.1	2.93	3.45	0.23	0.43	T	T	-1.43	0.0425	0.3339	0.1053	0.4267	T	NM_001004196; NM_005944; ENST00000315711; ENST00000383681; ENST00000473539; ENST00000478595; ENST00000498096; ENST00000607516; BC022522; BC031103; OTTHUMT00000354078; OTTHUMT00000354079; OTTHUMT00000354080; OTTHUMT00000354081; OTTHUMT00000354082; OTTHUMT00000470524	CD200	CD200 molecule	chr3	+	Multiple_Complex	112332841	112362812
TC0200008923.hg.1	6.89	7.4	0.14	0.29	T	T	-1.43	0.0017	0.0652	0.0049	0.1088	T	NM_001137604; NM_001282772; NM_001282774; NM_001282776; NM_001282777; NM_001282779; NM_019014; ENST00000263331; ENST00000333990; ENST00000409894; ENST00000417433; ENST00000424062; ENST00000430293; ENST00000430769; ENST00000438748; ENST00000448770; ENST00000458012; ENST00000468475; ENST00000475318; ENST00000484574; ENST00000496238; ENST00000498054; ENST00000537335; ENST00000541869; BC110833; OTTHU…	POLR1B	polymerase (RNA) I polypeptide B	chr2	+	Multiple_Complex	112541915	112577152
TC1000008206.hg.1	3.1	3.61	0.57	0.35	T	T	-1.43	0.9865	0.9964	0.4812	0.7524	T	NM_001093770; NM_001164644; NM_001164645; NM_001164646; NM_001164647; NM_005411; ENST00000398636; ENST00000419470; ENST00000428376; ENST00000429958; ENST00000439264; ENST00000486922; BC111570; OTTHUMT00000048957; OTTHUMT00000048958; OTTHUMT00000048959; OTTHUMT00000048960	SFTPA1	surfactant protein A1	chr10	+	Multiple_Complex	79610939	79615455
TC1200007931.hg.1	7.77	8.28	0.25	0.19	T	T	-1.43	0.0708	0.4024	0.0507	0.3163	T	NM_001270622; NM_001270623; NM_004731; NR_073055; NR_073056; ENST00000261187; ENST00000546459; ENST00000547379; ENST00000547801; ENST00000548444; ENST00000548610; ENST00000549033; ENST00000549305; ENST00000549465; ENST00000549588; ENST00000549928; ENST00000550062; ENST00000551877; ENST00000552024; ENST00000552405; ENST00000552432; BC030693; OTTHUMT00000406582; OTTHUMT00000406583; OTTHUMT000004065…	SLC16A7	solute carrier family 16 (monocarboxylate transporter), member 7	chr12	+	Multiple_Complex	59596040	59789855
TC1900007150.hg.1	9.13	9.64	0.12	0.25	T	T	-1.43	0.0288	0.2789	0.0068	0.1263	T	NM_017721; ENST00000318003; ENST00000585896; ENST00000586955; ENST00000587508; ENST00000588932; ENST00000589138; ENST00000589224; ENST00000589606; ENST00000589679; BC064981; OTTHUMT00000457954; OTTHUMT00000457955; OTTHUMT00000457956; OTTHUMT00000457957; OTTHUMT00000457959; OTTHUMT00000457960; OTTHUMT00000457961; OTTHUMT00000457962; OTTHUMT00000457963	CC2D1A	coiled-coil and C2 domain containing 1A	chr19	+	Multiple_Complex	13906143	13930880
TC1700009436.hg.1	7.29	7.81	0.19	0.1	T	T	-1.43	0.0078	0.1454	0.0142	0.184	T	NM_020310; ENST00000174618; ENST00000571232; ENST00000571836; ENST00000572892; ENST00000573384; ENST00000574559; ENST00000575374; ENST00000575394; ENST00000575402; BC117563; OTTHUMT00000207158; OTTHUMT00000437640; OTTHUMT00000437641; OTTHUMT00000437642; OTTHUMT00000437643; OTTHUMT00000437644; OTTHUMT00000437645; OTTHUMT00000437646; OTTHUMT00000471902	MNT	MAX network transcriptional repressor	chr17	-	Multiple_Complex	2384060	2401118
[truncated: 20,687 more rows]

## Sheet: complete gene list 12-hour 
Complete list of genes evaluated in PC-3 after 6-hour exposure to FX-9
array_type=Clariom_S_Human
[truncated: 21,451 more rows]
